# Supplementary material for: Dynamic Changes in Aroma Compounds during Processing of Flat Black Tea: Combined GC-MS with Proteomic Analysis
Source: Foods. 2024 Oct 12;13(20):3243. doi: 10.3390/foods13203243 (PMC11507447; doi:10.3390/foods13203243)
Supplement: Supplementary file 1 [file foods-13-03243-s001.zip]

Archive with 7 entries (7 files):
- Figure S1.jpg
- Figure S2.jpg
- Figure S3.jpg
- Table S1.pdf
- Table S2.xls
- Table S3.xls
- Table S4.xls
