# Supplementary material for: Dynamic Changes in Aroma Compounds during Processing of Flat Black Tea: Combined GC-MS with Proteomic Analysis
Source: Foods. 2024 Oct 12;13(20):3243. doi: 10.3390/foods13203243 (PMC11507447; doi:10.3390/foods13203243)
Supplement: Supplementary file 1 [file foods-13-03243-s001.zip › Table S2.xls]

## Sheet: strip-like black tea
Table S2(A) The contents of aroma components identified in SBT processing μg/L
No.	Components	CAS	RIc	RIr	FL	SWL	SRL	SFL	SIL	SBT
	Alcohols
1	1-Pentanol	71-41-0	1253	1250	2.74±0.56 a	1.30±0.18 bc	0.00±0.00 d	0.60±0.09 cd	1.75±0.16 b	2.00±0.79 b
2	1-Hexanol	111-27-3	1355	1355	32.68±5.13 a	28.03±3.25 ab	32.84±1.60 a	24.31±2.41 b	6.95±0.74 c	6.89±1.02 c
3	(Z)-3-Hexen-1-ol	928-96-1	1388	1391	26.86±3.94 c	51.99±4.99 b	104.51±6.90 a	53.18±5.11 b	11.22±1.33 d	11.25±1.02 d
4	(E)-2-Hexen-1-ol	928-95-0	1410	1406	4.51±0.70 d	13.14±1.68 c	59.12±3.66 a	36.54±3.78 b	6.95±0.93 d	7.51±1.60 d
5	Linalool oxide Ⅰ	34995-77-2	1448	1452	80.66±13.86 b	79.96±8.44 b	104.17±8.88 a	79.41±6.79 b	21.17±2.67 c	21.52±1.59 c
6	1-Octen-3-ol	3391-86-4	1453	1450	9.17±1.01 ab	9.99±1.00 a	8.70±0.25 b	3.92±0.09 c	1.55±0.13 e	2.66±0.26 d
7	1-Heptanol	111-70-6	1458	1453	43.85±5.62 a	37.40±2.34 b	31.48±1.97 c	16.58±1.18 d	3.67±0.89 e	3.74±0.76 e
8	2-Ethyl-1-hexanol	104-76-7	1492	1491	14.71±0.43 c	27.74±0.44 a	29.62±1.11 a	20.83±1.89 b	7.36±1.48 d	7.74±1.17 d
9	2-Hepten-1-ol	33467-76-4	1515	1517	1.45±0.83 a	1.39±0.25 ab	0.76±0.06 bc	0.40±0.07 cd	0.00±0.00 d	0.00±0.00 d
10	Linalool	78-70-6	1553	1547	1288.50±156.08 ab	1222.44±45.08 b	1428.68±92.90 a	837.07±59.13 c	294.05±45.59 d	279.08±46.30 d
11	1-Octanol	111-87-5	1561	1557	39.19±2.94 a	38.83±1.62 a	37.09±2.70 a	23.46±2.98 b	12.95±1.26 c	12.97±3.08 c
12	3,7-Dimethyl-1,5,7-octatrien-3-ol	29957-43-5	1616	1613	3.32±0.35 b	3.26±0.35 b	3.08±0.88 b	1.67±0.10 c	3.95±0.44 b	5.29±0.63 a
13	1-Nonanol	143-08-8	1664	1660	93.10±5.19 b	101.16±5.02 b	116.90±7.37 a	72.30±8.94 c	31.49±1.86 d	30.97±8.36 d
14	(Z)-3-Nonen-1-ol	10340-23-5	1689	1682	13.29±0.53 c	19.21±1.29 b	26.16±0.87 a	18.04±2.20 b	4.19±0.38 d	4.35±1.20 d
15	α-Terpineol	98-55-5	1705	1697	4.76±0.75 b	4.63±0.27 b	5.87±0.56 a	4.52±0.66 b	1.13±0.12 c	1.13±0.21 c
16	2-Nonen-1-ol	22104-79-6	1719	1713	1.38±0.11 b	2.28±0.26 a	2.28±0.21 a	1.46±0.17 b	0.00±0.00 c	0.00±0.00 c
17	Linalool oxide Ⅳ	39028-58-5	1747	1739	2.04±0.18 cd	2.37±0.25 c	3.85±0.63 b	4.99±0.64 a	1.44±0.18 d	1.56±0.24 d
18	(E,Z)-3,6-Nonadien-1-ol	56805-23-3	1758	1747	3.42±0.61 d	6.29±0.28 c	8.99±0.23 a	7.54±0.73 b	0.67±0.19 e	0.75±0.04 e
19	1-Decanol	112-30-1	1766	1760	3.04±0.20 b	4.66±0.78 a	4.52±0.29 a	2.53±0.24 b	1.30±0.14 c	1.20±0.35 c
20	(Z)-3,7-Dimethyl-2,6-Octadien-1-ol	106-25-2	1807	1797	10.09±1.05 c	10.80±0.32 c	17.51±1.51 a	13.80±1.93 b	3.13±0.35 d	3.30±0.83 d
21	(Z)-3,7-Dimethyl-3,6-Octadien-1-ol	5944-20-7	1819	1820	3.06±0.27 b	3.26±0.21 b	4.97±0.36 a	3.09±0.43 b	0.49±0.09 c	0.40±0.18 c
22	Geraniol	106-24-1	1855	1847	298.78±26.59 c	318.28±18.31 c	528.04±37.90 a	382.62±55.88 b	116.01±7.63 d	127.20±28.10 d
23	Benzyl alcohol	100-51-6	1890	1898	42.48±4.44 b	45.16±2.28 b	66.05±8.10 a	66.99±6.79 a	19.64±1.55 c	21.13±1.61 c
24	Phenylethyl Alcohol	60-12-8	1925	1929	70.96±5.71 c	76.42±3.38 c	107.14±12.79 a	90.30±8.04 b	26.50±1.87 d	29.12±2.31 d
25	Nerolidol	40716-66-3	2052	2043	11.50±0.81 a	6.19±0.96 c	8.82±0.27 b	5.59±1.00 c	3.15±0.11 d	2.98±0.70 d
					2105.57±228.07 b	2116.19±44.65 b	2741.17±184.06 a	1771.74±158.70 c	580.72±66.52 d	584.73±94.51 d
	Aldehydes
26	2-Methylbutanal	96-17-3	918	914	0.25±0.03 b	0.71±0.02 b	2.24±0.13 b	2.17±0.31 b	42.27±3.30 a	40.29±8.50 a
27	3-Methylbutanal	590-86-3	922	918	0.47±0.05 b	0.84±0.16 b	2.68±0.24 b	2.79±0.37 b	26.20±2.03 a	24.45±4.11 a
28	Hexanal	66-25-1	1090	1083	45.49±7.11 c	61.51±17.80 c	110.53±4.88 b	185.90±31.19 a	43.16±18.65 c	58.49±19.81 c
29	Heptanal	111-71-7	1191	1185	50.38±4.04 a	29.03±3.53 b	30.03±1.35 b	22.17±3.90 c	22.52±1.62 c	31.63±3.22 b
30	(E)-2-Hexen-1-al	6728-26-3	1226	1216	213.39±25.24 d	620.38±75.81 c	1132.97±84.78 a	844.64±23.83 b	108.40±36.26 e	113.00±35.01 e
31	4-Heptenal	929-22-6	1249	1243	0.00±0.00 b	0.00±0.00 b	2.12±0.47 a	2.32±0.52 a	0.00±0.00 b	0.43±0.10 b
32	Octanal	124-13-0	1294	1289	8.23±0.40 a	6.12±0.81 bc	5.42±0.43 c	4.32±0.66 c	5.58±0.64 c	7.89±2.23 ab
33	(E)-2-Hepten-1-al	18829-55-5	1331	1323	3.11±0.26 c	3.77±0.35 bc	4.49±0.22 ab	4.85±0.65 a	1.55±0.16 d	3.05±0.71 c
34	Nonanal	124-19-6	1399	1391	94.45±3.12 a	86.60±3.31 a	84.08±0.66 a	67.83±9.94 b	61.75±5.91 b	66.24±18.37 b
35	(E)-2-Octen-1-al	2548-87-0	1438	1429	3.81±0.39 de	4.95±0.36 cd	8.21±0.65 ab	9.87±1.41 a	2.31±0.61 e	6.55±1.53 bc
36	Benzaldehyde	100-52-7	1537	1532	47.25±4.23 b	27.33±1.43 c	41.05±4.38 b	71.44±7.96 a	21.50±2.51 c	22.59±2.23 c
37	(E)-2-Nonen-1-al	18829-56-6	1544	1534	2.34±0.25 c	4.49±0.37 b	4.13±0.15 b	5.30±0.52 a	1.88±0.34 c	2.31±0.70 c
38	(E,E)-2,6-Nonadien-1-al	17587-33-6	1596	1584	1.65±0.16 d	4.79±0.47 b	4.15±0.09 c	7.53±0.64 a	0.90±0.12 e	1.29±0.13 de
39	β-Cyclocitral	432-25-7	1633	1638	3.46±0.26 b	3.04±0.15 b	7.36±2.00 a	7.57±1.05 a	6.69±0.54 a	7.94±2.33 a
40	(Z)-2-Decen-1-al	3913-81-3	1653	1644	1.33±0.29 ab	2.14±0.89 a	2.14±0.59 a	2.31±0.53 a	0.82±0.27 b	1.37±0.19 ab
41	Benzeneacetaldehyde	122-78-1	1659	1646	1.73±0.21 d	5.52±1.20 d	21.10±0.78 c	53.28±6.59 a	31.88±3.21 b	33.49±5.34 b
42	Neral	106-26-3	1692	1680	6.28±0.53 c	4.57±0.34 c	18.75±0.63 a	16.12±2.03 b	2.11±0.23 d	2.01±0.82 d
43	(E)-3,7-Dimethyl-2,6-Octadienal	141-27-5	1743	1732	21.66±1.74 c	21.58±0.78 c	50.46±3.72 a	40.76±5.17 b	8.21±1.11 d	8.29±2.11 d
					505.30±42.15 d	887.37±89.19 c	1531.93±101.70 a	1351.15±35.27 b	387.74±65.71 d	431.29±73.21 d
	Alkanes
44	Octane	111-65-9	800	800	2.19±0.23 bc	1.86±0.35 c	0.94±0.15 d	0.62±0.03 d	2.60±0.04 ab	3.21±0.81 a
45	2,2,4,6,6-Pentamethylheptane	13475-82-6	953	949	7.78±0.59 a	5.49±0.52 b	1.95±0.14 d	2.03±0.25 d	4.57±0.25 bc	3.78±1.36 c
46	3-Methylnonane	5911-04-6	962	970	3.82±0.07 a	2.84±0.14 b	1.21±0.20 c	1.11±0.11 c	1.40±0.05 c	1.47±0.47 c
47	Decane	124-18-5	998	1000	9.93±0.30 a	7.71±0.54 b	3.75±0.47 c	3.02±0.30 c	2.64±0.11 d	2.67±1.20 d
48	Dodecane	112-40-3	1194	1200	9.02±1.33 a	5.40±0.20 b	4.00±0.69 c	2.89±0.97 cd	1.83±0.29 d	2.73±0.08 cd
					32.74±2.35 a	23.31±0.33 b	11.85±1.61 cd	9.67±1.61 d	13.03±0.27 cd	13.85±3.78 c
	Benzenes
49	Toluene	108-88-3	1046	1042	29.24±4.89 a	28.32±8.25 a	5.65±1.25 b	4.03±0.61 b	4.63±0.73 b	4.70±0.29 b
50	Ethylbenzene	100-41-4	1131	1129	4.36±0.66 a	3.81±0.36 a	2.66±0.62 b	1.70±0.42 c	1.65±0.40 c	1.38±0.20 c
51	Styrene	100-42-5	1265	1261	6.16±0.38 a	6.71±0.88 a	3.08±0.40 b	2.16±0.58 c	1.10±0.08 d	1.09±0.09 d
52	o-Cymene	527-84-4	1275	1275	8.11±2.08 a	8.65±2.25 a	9.37±1.07 a	5.20±0.82 b	2.74±0.21 b	2.78±0.71 b
					47.87±2.92 a	47.48±5.93 a	20.77±2.80 b	13.09±2.41 c	10.12±1.14 c	9.95±0.20 c
	Esters
53	(Z)-3-Hexen-1-ol acetate	3681-71-8	1322	1316	42.96±3.06 c	56.07±3.46 a	50.86±1.03 b	10.45±3.03 d	0.00±0.00 e	0.00±0.00 e
54	Hexyl butyrate	2639-63-6	1418	1414	1.39±0.59 c	3.49±0.29 b	8.37±0.87 a	3.67±0.44 b	1.45±0.25 c	1.30±0.37 c
55	(Z)-3-Hexenyl butyrate	16491-36-4	1466	1455	25.59±4.30 d	68.68±4.42 b	135.94±6.49 a	48.74±2.34 c	14.94±3.63 e	13.76±4.30 e
56	(E)-2-hexenyl butyrate	53398-83-7	1479	1463	0.00±0.00 e	9.51±1.06 c	45.19±1.01 a	14.56±0.99 b	4.74±1.58 d	4.93±1.39 d
57	Trans-2-Hexenyl isovalerate	68698-59-9	1484	/	1.34±0.47 d	5.76±0.50 b	7.15±0.50 a	3.47±0.08 c	1.80±0.17 d	1.62±0.45 d
58	Hexyl hexanoate	6378-65-0	1615	1605	0.96±0.07 c	4.25±0.77 a	4.72±0.51 a	3.12±0.18 b	1.70±0.28 c	1.66±0.64 c
59	(Z)-3-hexenyl hexanoate	31501-11-8	1663	1646	17.74±4.48 c	48.36±7.00 b	76.42±2.39 a	44.92±0.32 b	20.50±2.07 c	19.07±4.67 c
60	cis-3-Hexenyl cis-3-hexenoate	61444-38-0	1729	1717	0.82±0.29 e	3.69±0.39 c	12.13±0.54 a	5.03±0.23 b	1.60±0.12 d	1.46±0.46 de
61	Methyl salicylate	119-36-8	1793	1798	443.77±76.01 b	437.57±23.08 b	664.31±1.09 a	463.70±32.02 b	127.00±25.65 c	120.22±38.59 c
62	(Z)-3-Hexen-1-ol benzoate	25152-85-6	2146	2148	1.55±0.18 b	1.25±0.16 c	2.11±0.15 a	1.47±0.11 bc	0.73±0.05 d	0.65±0.18 d
					536.12±75.78 c	638.64±27.48 b	1007.20±11.56 a	599.13±26.29 bc	174.47±32.27 d	164.68±50.03 d
	Furans and derivatives
63	2-Methylfuran	534-22-5	874	870	0.15±0.02 b	0.00±0.00 b	0.00±0.00 b	0.00±0.00 b	1.38±0.07 a	1.67±0.47 a
64	2-Ethylfuran	3208-16-0	955	951	2.77±0.54 c	5.47±1.65 bc	10.60±2.15 b	9.44±0.06 b	26.78±1.28 a	29.84±6.05 a
65	2-n-Butyl furan	4466-24-4	1136	1123	0.23±0.02 c	0.38±0.07 b	0.00±0.00 d	0.00±0.00 d	0.23±0.04 c	0.62±0.17 a
66	2-Pentylfuran	3777-69-3	1235	1232	2.17±0.12 b	2.88±0.58 b	1.97±0.37 b	4.60±0.36 b	10.78±0.58 a	13.52±4.04 a
67	cis-2-(2-Pentenyl)furan	70424-13-4	1307	1296	0.00±0.00 c	0.00±0.00 c	0.00±0.00 c	2.31±0.21 b	3.59±0.53 a	4.45±1.28 a
68	3-Phenylfuran	13679-41-9	1871	1880	0.00±0.00 b	0.00±0.00 b	0.00±0.00 b	0.00±0.00 b	0.46±0.12 a	0.59±0.18 a
					5.32±0.43 e	8.73±1.12 de	12.57±1.83 cd	16.36±0.53 c	43.23±2.23 b	50.70±4.82 a
	Ketones
69	1-Penten-3-one	1629-58-9	1026	1019	1.86±0.25 cd	3.05±0.40 c	8.80±1.54 a	4.87±0.63 b	1.03±0.05 d	1.79±0.26 cd
70	2-Heptanone	110-43-0	1188	1182	0.00±0.00 c	0.00±0.00 c	0.00±0.00 c	0.00±0.00 c	0.22±0.03 b	0.43±0.04 a
71	2,2,6-Trimethylcyclohexanone	2408-37-9	1323	1317	0.00±0.00 b	0.00±0.00 b	0.00±0.00 b	0.00±0.00 b	3.81±0.76 a	3.37±0.72 a
72	6-Methyl-5-hepten-2-one	110-93-0	1344	1339	8.72±1.17 a	4.30±0.39 cd	5.92±0.32 b	4.96±0.82 bc	3.00±0.37 e	3.65±0.54 de
73	trans-β-Ionone	79-77-6	1952	1941	1.71±0.04 c	1.46±0.33 c	3.71±0.21 b	6.21±1.39 a	4.00±0.36 b	4.59±1.50 b
74	cis-Jasmone	488-10-8	1957	1961	32.02±4.43 b	25.05±2.11 c	41.42±2.83 a	31.13±4.57 b	7.48±0.37 d	8.63±2.22 d
					44.30±5.78 b	33.86±1.99 c	59.85±4.88 a	47.17±7.38 b	19.54±1.73 d	22.47±4.27 d
	Pyrrole and derivatives
75	1-Ethyl-1H-pyrrole	617-92-5	1190	1184	0.00±0.00 b	0.00±0.00 b	0.00±0.00 b	0.00±0.00 b	5.35±1.81 a	6.22±1.45 a
76	1-Ethyl-1H-pyrrole-2-carboxaldehyde	2167-14-8	1624	1610	0.00±0.00 c	0.00±0.00 c	0.00±0.00 c	0.00±0.00 c	7.01±0.50 b	9.98±1.04 a
77	2-Acetylpyrrole	1072-83-9	1988	1973	0.00±0.00 c	0.00±0.00 c	0.00±0.00 c	0.00±0.00 c	0.08±0.01 b	0.10±0.01 a
					0.00±0.00 c	0.00±0.00 c	0.00±0.00 c	0.00±0.00 c	12.43±2.22 b	16.31±1.24 a
	Sulfur-containing compounds
78	Dimethyl sulfide	75-18-3	751	753	0.52±0.02 c	5.01±0.21 bc	8.52±0.90 b	10.06±1.52 b	51.14±3.44 a	47.98±9.17 a
79	Dimethyl sulfoxide	67-68-5	1580	1573	0.18±0.00 e	0.96±0.19 d	1.36±0.07 cd	1.53±0.14 c	3.85±0.50 a	3.20±0.08 b
					0.71±0.03 c	5.97±0.40 bc	9.88±0.88 b	11.59±1.65 b	54.99±3.82 a	51.17±9.15 a
	Terpenes
80	β-Myrcene	123-35-3	1164	1161	85.47±13.38 b	92.61±12.15 ab	105.29±9.89 a	67.64±7.97 c	23.25±2.89 d	24.27±5.19 d
81	α-Terpinene	99-86-5	1180	1180	3.54±0.66 a	3.60±0.32 a	4.18±0.35 a	2.82±0.37 b	0.76±0.08 c	0.84±0.27 c
82	Limonene	5989-27-5	1200	1199	33.14±5.31 a	35.07±4.08 a	38.90±3.20 a	25.29±3.02 b	10.28±1.58 c	8.41±1.96 c
83	β-Ocimene	3779-61-1	1237	1250	16.27±2.22 b	16.15±1.14 b	19.83±2.40 a	12.66±1.69 c	3.24±0.80 d	3.31±0.68 d
84	(E,Z)-2,6-Dimethyl-2,4,6-octatriene	7216-56-0	1376	1378	4.50±0.92 bc	5.01±1.34 b	6.67±0.36 a	3.39±0.52 c	1.06±0.27 d	1.18±0.28 d
85	cis-β-Farnesene	28973-97-9	1672	1663	2.17±0.13 a	1.59±0.04 b	1.19±0.14 c	0.00±0.00 d	0.00±0.00 d	0.00±0.00 d
					145.09±22.24 b	154.03±18.66 ab	176.05±15.54 a	111.81±13.55 c	38.59±4.81 d	38.02±8.25 d
	Total				3423.01±344.18 c	3915.57±141.86 b	5571.28±314.75 a	3931.70±242.35 b	1334.87±169.66 d	1383.16±220.75 d
RIc:retention indice calculated, RIr:retention indice from the literature and NIST 20.

## Sheet: flat black tea
Table S2(B) The contents of aroma components identified in FBT processing μg/kg
No.	components	CAS	RIc	RIr	FL	FWL	FTL	FCL	FFL	FSL	FBT
	Alcohols
1	1-Pentanol	71-41-0	1253	1250	2.74±0.56 a	1.08±0.27 c	0.00±0.00 e	0.00±0.00 e	0.57±0.06 d	2.05±0.33 b	1.24±0.21 c
2	1-Hexanol	111-27-3	1355	1355	32.68±5.13 a	25.10±4.07 bc	26.04±2.58 b	19.81±2.53 c	35.42±2.72 a	19.59±3.04 c	4.92±0.12 d
3	(Z)-3-Hexen-1-ol	928-96-1	1388	1391	26.86±3.94 c	52.49±9.41 a	35.59±3.43 b	28.45±3.39 bc	22.57±2.39 c	8.41±1.23 d	2.10±0.13 d
4	(E)-2-Hexen-1-ol	928-95-0	1410	1406	4.51±0.70 d	12.78±2.53 c	19.09±1.61 b	13.52±1.55 c	24.65±2.15 a	11.07±1.77 c	3.11±0.26 d
5	Linalool oxide Ⅰ	34995-77-2	1448	1452	80.66±13.86 a	70.75±9.56 ab	58.94±4.71 bc	56.02±6.94 c	53.98±4.25 c	38.30±5.43 d	13.77±0.83 e
6	1-Octen-3-ol	3391-86-4	1453	1450	9.17±1.01 a	8.97±2.97 a	4.34±0.51 bc	3.35±0.44 bc	2.52±0.20 c	2.20±0.38 c	5.31±0.32 b
7	1-Heptanol	111-70-6	1458	1453	43.85±5.62 a	32.19±5.39 b	17.15±1.25 c	11.29±1.76 d	6.50±1.06 de	3.71±0.66 e	1.74±0.03 e
8	2-Ethyl-1-hexanol	104-76-7	1492	1491	14.71±0.43 cd	30.79±4.27 a	20.47±1.61 b	16.16±1.94 c	15.35±1.57 c	11.35±1.65 d	5.75±0.19 e
9	2-Hepten-1-ol	33467-76-4	1515	1517	1.45±0.83 a	1.11±0.24 a	0.47±0.08 b	0.27±0.08 b	0.08±0.03 b	0.00±0.00 b	0.00±0.00 b
10	Linalool	78-70-6	1553	1547	1288.50±156.08 a	1207.36±195.12 a	818.90±55.76 b	731.25±81.12 b	459.35±50.92 c	412.93±57.91 c	146.95±8.69 d
11	1-Octanol	111-87-5	1561	1557	39.19±2.94 a	28.20±4.42 b	14.65±0.85 c	12.43±1.41 cd	10.21±0.95 d	9.71±1.26 de	5.96±0.05 e
12	3,7-Dimethyl-1,5,7-octatrien-3-ol	29957-43-5	1616	1613	3.32±0.35 c	2.87±0.53 c	1.42±0.03 d	1.15±0.13 d	0.63±0.21 d	7.73±1.00 b	16.07±1.25 a
13	1-Nonanol	143-08-8	1664	1660	93.10±5.19 a	93.79±13.91 a	51.89±3.59 b	46.91±3.89 b	32.50±1.55 c	28.27±4.05 c	10.92±0.48 d
14	(Z)-3-Nonen-1-ol	10340-23-5	1689	1682	13.29±0.53 b	18.08±2.42 a	12.41±0.85 b	10.42±0.62 c	8.30±0.82 d	5.35±0.78 e	2.06±0.10 f
15	α-Terpineol	98-55-5	1705	1697	4.76±0.75 a	3.79±0.70 b	2.81±0.07 c	2.66±0.22 c	2.23±0.29 cd	1.67±0.22 de	1.05±0.07 e
16	2-Nonen-1-ol	22104-79-6	1719	1713	1.38±0.11 b	1.86±0.19 a	1.27±0.03 b	0.96±0.20 c	0.78±0.08 c	0.00±0.00 d	0.00±0.00 d
17	Linalool oxide Ⅳ	39028-58-5	1747	1739	2.04±0.18 b	1.10±0.16 c	1.16±0.17 c	1.36±0.09 c	2.81±0.38 a	2.30±0.28 b	1.37±0.39 c
18	(E,Z)-3,6-Nonadien-1-ol	56805-23-3	1758	1747	3.42±0.61 c	5.36±0.63 a	4.69±0.48 ab	4.04±0.17 bc	3.36±0.52 c	1.19±0.11 d	0.00±0.00 e
19	1-Decanol	112-30-1	1766	1760	3.04±0.20 b	4.12±0.55 a	1.90±0.03 c	1.74±0.27 cd	1.26±0.17 d	1.37±0.20 d	0.67±0.05 e
20	(Z)-3,7-Dimethyl-2,6-Octadien-1-ol	106-25-2	1807	1797	10.09±1.05 a	9.80±1.57 a	7.45±0.30 b	7.56±0.71 b	8.21±0.90 b	5.87±0.81 c	2.54±0.16 d
21	(Z)-3,7-Dimethyl-3,6-Octadien-1-ol	5944-20-7	1819	1820	3.06±0.27 a	3.05±0.46 a	2.17±0.14 b	1.86±0.23 b	1.30±0.16 c	0.70±0.12 d	0.00±0.00 e
22	Geraniol	106-24-1	1855	1847	298.78±26.59 b	345.15±51.10 a	251.52±12.52 c	248.11±20.86 c	201.99±19.18 d	167.59±23.60 d	75.64±4.16 e
23	Benzyl alcohol	100-51-6	1890	1898	42.48±4.44 a	25.30±4.16 b	23.62±1.93 b	28.32±1.07 b	37.14±4.67 a	28.92±3.69 b	16.36±3.12 c
24	Phenylethyl Alcohol	60-12-8	1925	1929	70.96±5.71 a	55.91±8.63 b	54.32±2.58 b	52.45±2.92 b	51.72±6.76 b	46.47±5.86 b	26.26±4.94 c
25	Nerolidol	40716-66-3	2052	2043	11.50±0.81 a	8.30±0.94 b	5.25±0.25 c	4.39±0.49 cd	4.02±0.24 d	3.66±0.55 d	1.85±0.02 e
					2105.57±228.07 a	2049.28±317.13 a	1437.54±84.95 b	1304.45±132.03 b	987.43±100.65 c	820.40±113.95 c	345.62±23.64 d
	Aldehydes
26	2-Methylbutanal	96-17-3	918	914	0.25±0.03 c	0.64±0.14 c	1.32±0.14 c	1.15±0.33 c	1.87±0.26 c	71.15±12.31 a	17.59±1.44 b
27	3-Methylbutanal	590-86-3	922	918	0.47±0.05 c	0.59±0.08 c	1.31±0.24 c	1.44±0.40 c	2.39±0.37 c	44.63±7.29 a	10.92±1.29 b
28	Hexanal	66-25-1	1090	1083	45.49±7.11 de	73.27±23.68 b	52.60±3.55 cde	56.49±4.92 bcd	72.42±11.58 bc	33.44±4.81 e	93.78±5.37 a
29	Heptanal	111-71-7	1191	1185	50.38±4.04 a	19.31±2.60 bc	16.81±0.55 cd	12.45±1.98 ef	13.28±1.48 de	21.47±1.94 b	8.43±2.03 f
30	(E)-2-Hexen-1-al	6728-26-3	1226	1216	213.39±25.24 c	503.54±122.46 a	377.36±34.17 b	450.97±23.46 ab	358.07±39.72 b	113.60±27.32 d	20.05±0.62 e
31	4-Heptenal	929-22-6	1249	1243	0.00±0.00 c	0.00±0.00 c	0.59±0.14 b	0.94±0.49 b	1.61±0.44 a	0.47±0.13 bc	0.45±0.03 bc
32	Octanal	124-13-0	1294	1289	8.23±0.40 b	4.28±0.71 c	3.34±0.45 cd	2.74±0.49 d	2.97±0.27 d	9.62±1.19 a	7.47±0.12 b
33	(E)-2-Hepten-1-al	18829-55-5	1331	1323	3.11±0.26 ab	2.60±0.34 c	1.60±0.25 d	1.69±0.10 d	2.86±0.30 bc	1.99±0.26 d	3.31±0.08 a
34	Nonanal	124-19-6	1399	1391	94.45±3.12 a	62.30±8.19 b	50.82±0.80 c	37.71±4.45 d	36.82±2.06 d	61.52±7.64 b	24.44±1.30 e
35	(E)-2-Octen-1-al	2548-87-0	1438	1429	3.81±0.39 c	3.61±0.52 cd	2.88±0.14 d	3.56±0.30 cd	6.53±0.71 b	3.35±0.49 cd	9.92±0.26 a
36	Benzaldehyde	100-52-7	1537	1532	47.25±4.23 a	14.74±2.41 c	13.08±0.75 c	16.76±0.66 c	44.10±2.63 a	28.48±4.22 b	16.72±0.71 c
37	(E)-2-Nonen-1-al	18829-56-6	1544	1534	2.34±0.25 e	5.15±0.58 cd	5.80±0.37 bc	6.66±0.39 b	8.18±0.66 a	4.63±0.79 d	2.47±0.17 e
38	(E,E)-2,6-Nonadien-1-al	17587-33-6	1596	1584	1.65±0.16 f	5.21±0.70 d	6.78±0.34 c	10.24±0.44 b	14.16±1.34 a	3.72±0.94 e	0.81±0.07 f
39	β-Cyclocitral	432-25-7	1633	1638	3.46±0.26 c	2.13±0.81 d	1.73±0.02 d	2.26±0.08 d	3.87±0.28 bc	8.77±1.41 a	4.69±0.25 b
40	(Z)-2-Decen-1-al	3913-81-3	1653	1644	1.33±0.29 a	1.24±0.32 a	0.73±0.13 b	0.78±0.11 b	0.81±0.13 b	0.98±0.07 ab	1.05±0.28 ab
41	Benzeneacetaldehyde	122-78-1	1659	1646	1.73±0.21 d	2.83±0.76 d	6.75±0.31 cd	11.59±0.79 c	30.95±4.26 b	60.54±9.06 a	28.31±0.71 b
42	Neral	106-26-3	1692	1680	6.28±0.53 d	4.39±0.59 de	7.74±0.37 c	9.93±0.59 b	14.40±1.62 a	5.00±0.87 de	1.22±0.12 f
43	(E)-3,7-Dimethyl-2,6-Octadienal	141-27-5	1743	1732	21.66±1.74 c	21.41±3.52 c	25.91±1.00 b	27.42±1.53 b	32.00±3.40 a	14.32±1.95 d	4.37±0.11 e
					505.30±42.15 c	727.24±161.90 a	577.16±39.76 bc	654.79±40.44 ab	647.28±71.03 ab	487.67±72.93 c	256.02±9.35 d
	Alkanes
44	Octane	111-65-9	800	800	2.19±0.23 a	1.85±0.35 a	1.03±0.19 b	0.50±0.22 c	0.46±0.09 c	2.04±0.42 a	1.85±0.10 a
45	2,2,4,6,6-Pentamethylheptane	13475-82-6	953	949	7.78±0.59 a	6.02±0.72 b	2.84±0.32 cd	2.13±0.40 cd	1.93±0.27 d	7.36±1.51 ab	3.62±1.38 c
46	3-Methylnonane	5911-04-6	962	970	3.82±0.07 a	2.63±0.30 b	1.42±0.12 c	0.98±0.13 cd	0.87±0.02 d	2.37±0.50 b	1.10±0.45 cd
47	Decane	124-18-5	998	1000	9.93±0.30 a	6.18±0.68 b	3.28±0.24 c	2.11±0.23 d	1.89±0.05 d	3.92±0.71 c	3.97±1.28 c
48	Dodecane	112-40-3	1194	1200	9.02±1.33 a	2.94±0.79 c	1.89±0.16 cd	1.28±0.11 d	1.06±0.17 d	3.01±0.08 c	5.81±0.53 b
					32.74±2.35 a	19.61±2.68 b	10.46±0.67 c	7.00±0.98 cd	6.22±0.55 d	18.70±2.97 b	16.34±3.50 b
	Benzenes
49	Toluene	108-88-3	1046	1042	29.24±4.89 a	25.67±3.24 a	12.47±0.69 b	5.40±1.31 c	4.39±0.25 c	4.59±0.76 c	4.99±0.27 c
50	Ethylbenzene	100-41-4	1131	1129	4.36±0.66 a	3.59±0.58 b	1.72±0.13 c	1.03±0.23 cd	1.45±0.37 cd	1.39±0.18 cd	0.90±0.25 d
51	Styrene	100-42-5	1265	1261	6.16±0.38 b	7.62±0.54 a	3.84±0.56 c	2.14±0.31 d	1.70±0.08 d	0.98±0.21 e	0.77±0.17 e
52	o-Cymene	527-84-4	1275	1275	8.11±2.08 a	5.40±0.66 b	3.73±0.81 bc	3.56±0.80 c	2.33±0.29 cd	2.80±0.76 cd	1.50±0.05 d
					47.87±2.92 a	42.28±4.44 b	21.76±1.79 c	12.14±1.79 d	9.87±0.87 d	9.76±1.87 d	8.16±0.70 d
	Esters
53	(Z)-3-Hexen-1-ol acetate	3681-71-8	1322	1316	42.96±3.06 b	69.61±10.65 a	9.47±4.35 c	7.45±2.82 cd	2.24±0.21 cd	0.00±0.00 d	0.00±0.00 d
54	Hexyl butyrate	2639-63-6	1418	1414	1.39±0.59 b	2.41±0.70 a	0.54±0.15 c	0.61±0.40 c	0.37±0.15 c	0.30±0.02 c	0.00±0.00 c
55	(Z)-3-Hexenyl butyrate	16491-36-4	1466	1455	25.59±4.30 b	73.14±12.72 a	14.45±7.33 c	11.81±2.07 cd	7.34±1.66 cd	5.75±1.10 cd	1.06±0.14 d
56	(E)-2-hexenyl butyrate	53398-83-7	1479	1463	0.00±0.00 b	13.02±3.27 a	0.00±0.00 b	0.00±0.00 b	0.00±0.00 b	0.00±0.00 b	0.00±0.00 b
57	trans-2-Hexenyl isovalerate	68698-59-9	1484	/	1.34±0.47 b	3.57±0.39 a	1.43±0.13 b	1.32±0.19 b	0.61±0.11 c	0.70±0.05 c	0.00±0.00 d
58	Hexyl hexanoate	6378-65-0	1615	1605	0.96±0.07 ab	1.45±0.74 a	0.70±0.24 b	0.57±0.03 bc	0.63±0.34 b	0.00±0.00 c	0.00±0.00 c
59	(Z)-3-hexenyl hexanoate	31501-11-8	1663	1646	17.74±4.48 b	32.86±5.56 a	9.19±1.69 c	6.59±6.49 cd	5.27±1.31 cd	5.87±0.22 cd	1.65±0.15 d
60	cis-3-Hexenyl cis-3-hexenoate	61444-38-0	1729	1717	0.82±0.29 b	4.21±0.73 a	0.64±0.21 bc	0.55±0.16 bc	0.38±0.05 bc	0.23±0.03 bc	0.00±0.00 c
61	Methyl salicylate	119-36-8	1793	1798	443.77±76.01 a	358.41±40.22 b	276.09±13.75 c	291.45±14.73 c	242.43±19.26 cd	182.75±30.30 d	71.81±6.10 e
62	(Z)-3-Hexen-1-ol benzoate	25152-85-6	2146	2148	1.55±0.18 a	0.46±0.08 b	0.48±0.02 b	0.50±0.00 b	0.45±0.03 b	0.38±0.06 b	0.11±0.02 c
					536.12±75.78 a	559.14±69.57 a	312.99±26.72 b	320.86±25.94 b	259.72±22.38 bc	195.97±31.41 c	74.64±6.11 d
	Furans and derivatives
63	2-Methylfuran	534-22-5	874	870	0.15±0.02 c	0.08±0.00 c	0.00±0.00 c	0.00±0.00 c	0.05±0.00 c	2.06±0.40 b	2.44±0.28 a
64	2-Ethylfuran	3208-16-0	955	951	2.77±0.54 c	3.84±1.07 c	3.70±0.28 c	5.48±1.79 c	3.30±0.21 c	60.18±12.05 a	16.71±1.53 b
65	2-n-Butyl furan	4466-24-4	1136	1123	0.23±0.02 c	0.31±0.12 bc	0.10±0.01 d	0.00±0.00 d	0.11±0.01 d	0.39±0.13 b	1.29±0.02 a
66	2-Pentylfuran	3777-69-3	1235	1232	2.17±0.12 c	2.18±0.31 c	1.74±0.13 c	2.12±0.09 c	5.60±0.18 c	42.75±8.04 a	25.19±1.58 b
67	cis-2-(2-Pentenyl)furan	70424-13-4	1307	1296	0.00±0.00 d	0.00±0.00 d	0.41±0.12 d	0.97±0.43 cd	3.97±0.37 c	24.73±4.51 a	9.32±0.68 b
68	Furfural	98-01-1	1476	1461	0.00±0.00 b	0.00±0.00 b	0.00±0.00 b	0.00±0.00 b	0.00±0.00 b	0.00±0.00 b	6.43±0.82 a
69	3-Phenylfuran	13679-41-9	1871	1880	0.00±0.00 b	0.19±0.09 b	0.00±0.00 b	0.00±0.00 b	0.00±0.00 b	0.93±0.17 a	0.98±0.18 a
					5.32±0.43 c	6.60±1.29 c	5.95±0.33 c	8.56±1.79 c	13.02±0.51 c	131.04±25.22 a	62.37±2.88 b
	Ketones
70	1-Penten-3-one	1629-58-9	1026	1019	1.86±0.25 cd	2.33±0.54 bc	1.64±0.27 d	3.32±0.26 a	2.53±0.34 b	0.72±0.14 e	0.85±0.02 e
71	2-Heptanone	110-43-0	1188	1182	0.00±0.00 b	0.00±0.00 b	0.00±0.00 b	0.00±0.00 b	0.00±0.00 b	0.30±0.04 b	2.77±1.91 a
72	2,2,6-Trimethylcyclohexanone	2408-37-9	1323	1317	0.00±0.00 c	0.00±0.00 c	0.00±0.00 c	0.00±0.00 c	0.00±0.00 c	3.78±0.56 a	2.14±1.03 b
73	6-Methyl-5-hepten-2-one	110-93-0	1344	1339	8.72±1.17 a	2.77±0.57 d	3.64±0.66 cd	3.98±0.45 cd	4.88±1.15 c	6.45±0.81 b	4.22±0.04 cd
74	trans-β-Ionone	79-77-6	1952	1941	1.71±0.04 cd	1.08±0.25 d	1.31±0.13 d	1.96±0.11 c	4.40±0.30 b	5.05±0.67 a	4.14±0.47 b
75	cis-Jasmone	488-10-8	1957	1961	32.02±4.43 a	26.88±2.82 b	20.40±1.20 c	21.26±1.73 c	21.03±2.21 c	14.53±1.94 d	7.37±0.62 e
					44.30±5.78 a	33.06±4.03 b	26.99±2.18 bc	30.52±2.45 b	32.83±3.97 b	30.82±4.15 b	21.50±1.97 c
	Pyrazines
76	Methylpyrazine	109-08-0	1273	1266	0.00±0.00 b	0.00±0.00 b	0.00±0.00 b	0.00±0.00 b	0.00±0.00 b	0.29±0.04 b	3.86±2.43 a
77	2,5-Dimethylpyrazine	123-32-0	1329	1320	0.00±0.00 b	0.00±0.00 b	0.00±0.00 b	0.00±0.00 b	0.00±0.00 b	0.00±0.00 b	1.62±0.06 a
78	Ethylpyrazine	13925-00-3	1342	1337	0.00±0.00 b	0.00±0.00 b	0.00±0.00 b	0.00±0.00 b	0.00±0.00 b	0.00±0.00 b	2.14±0.12 a
79	2,3-Dimethylpyrazine	5910-89-4	1353	1344	0.00±0.00 b	0.00±0.00 b	0.00±0.00 b	0.00±0.00 b	0.00±0.00 b	0.00±0.00 b	0.32±0.04 a
80	2-Ethyl-5-methylpyrazine	13360-64-0	1391	1387	0.00±0.00 b	0.00±0.00 b	0.00±0.00 b	0.00±0.00 b	0.00±0.00 b	0.00±0.00 b	1.75±0.11 a
81	3-Ethyl-2,5-dimethylpyrazine	13360-65-1	1451	1455	0.00±0.00 b	0.00±0.00 b	0.00±0.00 b	0.00±0.00 b	0.00±0.00 b	0.00±0.00 b	2.48±0.16 a
					0.00±0.00 b	0.00±0.00 b	0.00±0.00 b	0.00±0.00 b	0.00±0.00 b	0.29±0.04 b	12.17±2.66 a
	Pyrrole and derivatives
82	1-Ethyl-1H-pyrrole	617-92-5	1190	1184	0.00±0.00 c	0.00±0.00 c	0.00±0.00 c	0.00±0.00 c	0.00±0.00 c	8.78±0.43 b	25.09±3.08 a
83	1-Ethyl-1H-pyrrole-2-carboxaldehyde	2167-14-8	1624	1610	0.00±0.00 c	0.00±0.00 c	0.00±0.00 c	0.00±0.00 c	0.00±0.00 c	11.61±1.56 b	27.88±1.78 a
84	2-Acetylpyrrole	1072-83-9	1988	1973	0.00±0.00 b	0.00±0.00 b	0.00±0.00 b	0.00±0.00 b	0.00±0.00 b	0.08±0.01 b	1.68±0.15 a
					0.00±0.00 c	0.00±0.00 c	0.00±0.00 c	0.00±0.00 c	0.00±0.00 c	20.47±2.00 b	54.65±2.49 a
	Sulfur-containing compounds
85	Dimethyl sulfide	75-18-3	751	753	0.52±0.02 c	5.15±0.87 c	3.95±0.36 c	3.49±0.89 c	6.96±1.33 c	73.45±11.68 a	16.34±0.75 b
86	Dimethyl sulfoxide	67-68-5	1580	1573	0.18±0.00 d	0.76±0.16 bc	0.63±0.13 bcd	0.60±0.08 cd	0.81±0.04 bc	4.20±0.72 a	1.16±0.04 b
					0.71±0.03 c	5.91±1.01 c	4.58±0.49 c	4.09±0.96 c	7.77±1.37 c	77.65±12.37 a	17.50±0.73 b
	Terpenes
87	β-Myrcene	123-35-3	1164	1161	85.47±13.38 a	70.37±14.14 b	49.45±5.66 c	47.84±3.86 c	33.56±2.69 d	32.12±5.05 d	15.20±0.95 e
88	α-Terpinene	99-86-5	1180	1180	3.54±0.66 a	2.74±0.58 b	1.87±0.17 cd	2.32±0.60 bc	1.39±0.10 d	1.14±0.16 de	0.57±0.04 e
89	Limonene	5989-27-5	1200	1199	33.14±5.31 a	24.01±4.74 b	16.21±2.33 c	16.21±1.59 c	10.46±0.80 d	10.03±1.62 d	7.10±0.33 d
90	β-Ocimene	3779-61-1	1237	1250	16.27±2.22 a	13.91±2.79 a	9.70±1.15 b	9.47±0.74 b	6.66±0.49 c	5.06±0.84 cd	3.19±0.29 d
91	(E,Z)-2,6-Dimethyl-2,4,6-octatriene	7216-56-0	1376	1378	4.50±0.92 a	3.64±0.57 ab	2.69±0.58 b	2.66±0.68 b	1.61±0.19 c	1.46±0.40 c	0.00±0.00 d
92	cis-β-Farnesene	28973-97-9	1672	1663	2.17±0.13 a	1.34±0.31 b	1.09±0.05 c	0.85±0.09 d	0.00±0.00 e	0.00±0.00 e	0.00±0.00 e
					145.09±22.24 a	116.01±22.36 b	81.01±9.60 c	79.35±6.78 c	53.69±4.13 d	49.82±8.06 d	26.05±1.13 e
	Total				3423.01±344.18 a	3559.13±580.56 a	2478.44±162.49 b	2421.77±203.13 b	2017.83±204.64 bc	1842.60±266.75 c	895.02±28.88 d
