# Supplementary material for: Dynamic Changes in Aroma Compounds during Processing of Flat Black Tea: Combined GC-MS with Proteomic Analysis
Source: Foods. 2024 Oct 12;13(20):3243. doi: 10.3390/foods13203243 (PMC11507447; doi:10.3390/foods13203243)
Supplement: Supplementary file 1 [file foods-13-03243-s001.zip › Table S3.xls]

## Sheet: Sheet1
Table S3 Screening of differential aroma compounds
NO.	Components	Odor threshold (µg/L)	Reference	OAV of SBT	OAV in FBT	Fold change	P-value	VIP-value
1	Dimethyl sulfide	0.3	a	159.9±30.6	54.5±2.5	2.936	0.00398341	1.10306
4	2-Methylbutanal	1.5	a	26.9±5.7	11.7±1.0	2.29051	0.010312	1.07532
5	3-Methylbutanal	0.5	a	48.9±8.2	21.8±2.6	2.23812	0.00553616	1.08997
7	2-Ethylfuran	17	a	1.8±0.4	1.0±0.1	1.78572	0.0218367	1.04182
10	1-Penten-3-one	0.94	a	1.9±0.3	0.9±0.0	2.11966	0.00317258	1.11306
12	Hexanal	2.4	a	24.4±8.3	39.1±2.2	0.623649	0.040814	1.0021
15	β-Myrcene	15	b	1.6±0.3	1.0±0.1	1.59738	0.0407628	1.03404
19	Heptanal	6.1	a	5.2±0.5	1.4±0.3	3.74986	0.000455295	1.12677
22	(E)-2-Hexenal	17	c	6.6±2.1	1.2±0.0	5.63499	0.0100456	1.05573
23	2-Pentylfuran	4.8	a	2.8±0.8	5.2±0.3	0.53679	0.00955515	1.08852
41	(Z)-3-Hexenol	3.9	a	2.9±0.3	0.5±0.0	5.35717	0.000104137	1.13773
43	Nonanal	2.8	a	23.7±6.6	8.7±0.5	2.71051	0.0170938	1.07436
46	(E)-2-Octenal	1.7	a	3.9±0.9	5.8±0.2	0.6601	0.019758	1.06554
48	3-Ethyl-2,5-dimethylpyrazine	0.28	a	0.0±0.0	8.8±0.6	0	1.21661e-05	1.14123
59	Linalool	6	d	46.5±7.7	24.5±1.4	1.89919	0.00829223	1.09353
60	1-Octanol	3	c	4.3±1.0	2.0±0.0	2.17653	0.0169693	1.07483
62	(E,Z)-2,6-Nonadienal	0.16	d	8.0±0.8	5.1±0.4	1.57816	0.00527956	1.08214
84	Geraniol	3.2	a	39.7±8.8	23.6±1.3	1.68172	0.0347177	1.04255
65	1-Ethyl-1H-pyrrole-2-carboxaldehyde	37	b	0.3±0.0	0.8±0.0	0.357891	0.000114005	1.13328
51	(Z)-3-Hexenyl butyrate	N.F.	N.A.	N.A.	N.A.	12.9414	0.0376763	1.09979
2	Octane	N.F.	N.A.	N.A.	N.A.	1.73876	0.121321	1.02451
14	2-n-Butyl furan	N.F.	N.A.	N.A.	N.A.	0.480811	0.0192381	1.11555
20	Dodecane	N.F.	N.A.	N.A.	N.A.	0.469559	0.00952726	1.12618
31	cis-2-(2-Pentenyl)furan	N.F.	N.A.	N.A.	N.A.	0.477684	0.00629011	1.10754
40	(E,Z)-2,6-Dimethyl-2,4,6-octatriene	N.F.	N.A.	N.A.	0.0±0.0	N.A.	0.0177436	1.10742
54	trans-2-Hexenyl isovalerate	N.F.	N.A.	N.A.	0.0±0.0	N.A.	0.0246785	1.11243
55	1-Hexanol, 2-ethyl-	N.F.	N.A.	N.A.	N.A.	1.34579	0.125885	1.02598
61	Dimethyl Sulfoxide	N.F.	N.A.	N.A.	N.A.	2.76106	0.000843523	1.14143
72	(Z)-3-Nonen-1-ol	N.F.	N.A.	N.A.	N.A.	2.11681	0.0790374	1.05097
76	cis-3-Hexenyl cis-3-hexenoate	N.F.	N.A.	N.A.	0.0±0.0	N.A.	0.0316033	1.10245
77	(E)-3,7-Dimethyl-2,6-Octadienal	N.F.	N.A.	N.A.	N.A.	1.89651	0.09254	1.04781
79	(E,Z)-3,6-Nonadien-1-ol	N.F.	N.A.	N.A.	0.0±0.0	N.A.	0.00116083	1.13735
83	(Z)-3,7-Dimethyl-3,6-Octadien-1-ol	N.F.	N.A.	N.A.	0.0±0.0	N.A.	0.0633667	1.04342
34	2,5-Dimethylpyrazine	800	e	0.0±0.0	0.0±0.0	0	1.23557e-06	1.14171
36	Ethylpyrazine	4000	f	0.0±0.0	0.0±0.0	0	6.91057e-06	1.13795
38	2,3-Dimethylpyrazine	2500	e	0.0±0.0	0.0±0.0	0	0.000226058	1.12683
39	1-Hexanol	590	a	0.0±0.0	0.0±0.0	1.40117	0.0289753	1.04499
45	Hexyl butyrate	250	c	0.0±0.0	0.0±0.0	N.A.	0.00381015	1.1116
18	1-Ethyl-1H-pyrrole	10000	f	0.0±0.0	0.0±0.0	0.248088	0.000656727	1.11675
42	2-Ethyl-5-methylpyrazine	16	f	0.0±0.0	0.1±0.0	0	9.70869e-06	1.1414
44	(E)-2-Hexen-1-ol	100	g	0.1±0.0	0.0±0.0	2.41716	0.0092755	1.09016
47	Linalool oxide Ⅰ	60	a	0.4±0.0	0.2±0.0	1.56298	0.00170925	1.10817
49	1-Octen-3-ol	45	a	0.1±0.0	0.1±0.0	0.500879	0.00037081	1.12866
50	1-Heptanol	400	c	0.0±0.0	0.0±0.0	2.1445	0.0103607	1.08449
52	Furfural	282	a	0.0±0.0	0.0±0.0	0	0.000173639	1.13136
53	(E)-2-Hexenyl butyrate	3130	c	0.0±0.0	0.0±0.0	N.A.	0.00354386	1.11212
57	Benzaldehyde	150	a	0.2±0.0	0.1±0.0	1.35105	0.01221	1.07943
63	Hexyl hexanoate	6400	c	0.0±0.0	0.0±0.0	N.A.	0.010949	1.08506
64	3,7-Dimethyl-1,5,7-octatrien-3-ol	110	b	0.0±0.0	0.1±0.0	0.329031	0.0001842	1.13196
69	(Z)-3-Hexenyl hexanoate	781	f	0.0±0.0	0.0±0.0	11.5846	0.00296415	1.11472
70	1-Nonanol	45.5	c	0.7±0.2	0.2±0.0	2.83522	0.0143145	1.08012
80	1-Decanol	775	c	0.0±0.0	0.0±0.0	1.80176	0.056836	1.0124
90	2-Acetylpyrrole	17000	b	0.0±0.0	0.0±0.0	0.0604797	5.10348e-05	1.13787
91	Nerolidol	15	h	0.2±0.0	0.1±0.0	1.60709	0.0490447	1.02751
92	(Z)-3-Hexen-1-ol benzoate	500	c	0.0±0.0	0.0±0.0	5.81819	0.00629808	1.09907
N.F.: Not found; N.A.: Not applicable.
Reference
a: Zhai, X.T.; Zhang, L.; Granvogl, M.; Ho, C.T.; Wan, X.C.. Flavor of tea (Camellia sinensis): A review on odorants and analytical techniques. Comprehensive Reviews in Food Science and Food Safety 2022, 21, 3867-3909.
b: Wang, H.J.; Shen, S.; Wang, J.J.; Jiang, Y.W.; Li, J.; Yang, Y.Q.; Hua, J.J.; Yuan, H.B.. Novel insight into the effect of fermentation time on quality of Yunnan Congou black tea. LWT - Food Science and Technology 2022, 155, 112939.
c: Xie, J.L.; Wang, L.L.; Deng, Y.L.; Yuan, H.B.; Zhu, J.Y.; Jiang, Y.W.; Yang, Y.Q.. Characterization of the key odorants in floral aroma green tea based on GC-E-Nose, GC-IMS, GC-MS and aroma recombination and investigation of the dynamic changes and aroma formation during processing. Food Chemistry 2023, 427, 136641. 10.1016/j.foodchem.2023.136641
d: Joshi, R.; Gulati, A..Fractionation and identification of minor and aroma-active constituents in Kangra orthodox black tea Food Chemistry 2015, 167, 290-298.
e: Odor & Flavor Detection Thresholds in Water. http://www.leffingwell.com/odorthre.htm
f: Guo, X.Y.; Ho, C.T.; Wan, X.C.; Zhu, H.; Liu, Q.; Wen, Z.. Changes of volatile compounds and odor profiles in Wuyi rock tea during processing. Food Chemistry 2021, 341, 128230.
g: Wu, Q.Y.; Zhou, Z.W.; Zhang, Y.N.; Huang, H.Q.; Ou, X.X.; Sun, Y.. Identification of key components responsible for the aromatic quality of Jinmudan black tea by means of molecular sensory science. Foods 2023, 12, 1794.
h: Li, H.H.; Luo, L.Y.; Ma, M.J.; Zeng, L.. Characterization of volatile compounds and sensory analysis of jasmine scented black tea produced by different scenting processes. Journal of Food Science 2018, 83, 2718-2732.
