# Supplementary material for: Dynamic Changes in Aroma Compounds during Processing of Flat Black Tea: Combined GC-MS with Proteomic Analysis
Source: Foods. 2024 Oct 12;13(20):3243. doi: 10.3390/foods13203243 (PMC11507447; doi:10.3390/foods13203243)
Supplement: Supplementary file 1 [file foods-13-03243-s001.zip › Table S4.xls]

## Sheet: Key differential proteins
Accession	Symbol	Protein Name	Description	FL3_Area	FL2_Area	FL1_Area	FWL3_Area	FWL2_Area	FWL1_Area	FTL3_Area	FTL2_Area	FTL1_Area	FL	FWL	FTL	FC(FWL/FL)	FC(FTL/FWL)	P(FWL-FL)	P(FTL-FWL)	GO Term	GO ID	KO ID	KO Name	Pathway ID	Pathway_defition	EggNOG ID	EggNOG_Functional Categories	Pfam ID	Domain	Domain Description	Subcellular Loc
A0A7J7HC35	HYC85_011437	X8 domain-containing protein	X8 domain-containing protein OS=Camellia sinensis OX=4442 GN=HYC85_011437 PE=3 SV=1	282932	390200	285857	800142	786083	792879	686257	607266	643621	319663	793035	645715	2.48085	0.814233	0	0.003	BP:primary metabolic process;BP:carbohydrate metabolic process;BP:organic substance metabolic process;BP:biological_process;BP:metabolic processMF:glucosidase activity;MF:hydrolase activity;MF:hydrolase activity, acting on glycosyl bonds;MF:beta-glucosidase activity;MF:hydrolase activity, hydrolyzing O-glycosyl compounds;MF:molecular_function;MF:catalytic activity;MF:glucan endo-1,3-beta-D-glucos…	GO:0044238;GO:0005975;GO:0071704;GO:0008150;GO:0008152GO:0015926;GO:0016787;GO:0016798;GO:0008422;GO:0004553;GO:0003674;GO:0003824;GO:0042973	------	------	------	------	ENOG410Y94B	G:Carbohydrate transport and metabolism	PF00332.21;PF07983.16	Glyco_hydro_17;X8	Glycosyl hydrolases family 17;X8 domain	ER
A0A4S4E3R4	TEA_000102	X8 domain-containing protein	X8 domain-containing protein OS=Camellia sinensis var. sinensis OX=542762 GN=TEA_000102 PE=3 SV=1	266335	263026	262914	516437	618758	606095	544675	482755	521098	264092	580430	516176	2.19784	0.889299	0.001	0.157	BP:organic substance metabolic process;BP:carbohydrate metabolic process;BP:primary metabolic process;BP:metabolic process;BP:biological_processCC:integral component of membrane;CC:cellular_component;CC:intrinsic component of membrane;CC:cellular anatomical entityMF:hydrolase activity;MF:glucosidase activity;MF:hydrolase activity, acting on glycosyl bonds;MF:beta-glucosidase activity;MF:catalytic…	GO:0071704;GO:0005975;GO:0044238;GO:0008152;GO:0008150GO:0016021;GO:0005575;GO:0031224;GO:0110165GO:0016787;GO:0015926;GO:0016798;GO:0008422;GO:0003824;GO:0003674;GO:0004553;GO:0042973	------	------	------	------	ENOG410Y94B	S:Function unknown	PF00332.21;PF07983.16	Glyco_hydro_17;X8	Glycosyl hydrolases family 17;X8 domain	ER
A0A7J7FPI2	HYC85_030953	X8 domain-containing protein	X8 domain-containing protein OS=Camellia sinensis OX=4442 GN=HYC85_030953 PE=3 SV=1	13111	16763	13603	40209	22410	41759	0	0	0	14492.3	34792.7	0	2.40076	0	0.032	0.005	BP:primary metabolic process;BP:carbohydrate metabolic process;BP:organic substance metabolic process;BP:biological_process;BP:metabolic processCC:integral component of membrane;CC:cellular_component;CC:intrinsic component of membrane;CC:cellular anatomical entityMF:molecular_function;MF:glucosidase activity;MF:hydrolase activity;MF:hydrolase activity, acting on glycosyl bonds;MF:beta-glucosidase…	GO:0044238;GO:0005975;GO:0071704;GO:0008150;GO:0008152GO:0016021;GO:0005575;GO:0031224;GO:0110165GO:0003674;GO:0015926;GO:0016787;GO:0016798;GO:0008422;GO:0004553;GO:0003824;GO:0042973	K19892;K19891	GN4;GN1_2_3	csin00500;csin01100	Starch and sucrose metabolism;Metabolic pathways	ENOG410YASF	G:Carbohydrate transport and metabolism	PF00332.21;PF07983.16	Glyco_hydro_17;X8	Glycosyl hydrolases family 17;X8 domain	Golgi apparatus
A0A7J7GKS8	HYC85_021678	Alpha-galactosidase	Uncharacterized protein OS=Camellia sinensis OX=4442 GN=HYC85_021678 PE=4 SV=1	782528	1299044	719867	2120281	2115364	1956170	2082671	1870986	1441503	933813	2.06394e+06	1.79839e+06	2.21023	0.871337	0.004	0.247	GO:0071840;GO:0097435;GO:0016043;GO:0071704;GO:0009987;GO:0008150;GO:0008152;GO:0007015GO:0110165;GO:0005575;GO:0005576GO:0016798;GO:0044877;GO:0005488;GO:0003779;GO:0004567;GO:0016787;GO:0015923;GO:0051015;GO:0003824;GO:0008092;GO:0016985;GO:0005515;GO:0004553;GO:0003674	------	------	------	------	COG2730	G:Carbohydrate transport and metabolism	------	------	------	extracellular
A0A7J7FYH4	HYC85_028809	4-coumarate--CoA ligase	4-coumarate--CoA ligase OS=Camellia sinensis OX=4442 GN=HYC85_028809 PE=4 SV=1	1381925	1203991	1769531	3349580	3439195	2593957	2933048	2753337	2525942	1.45182e+06	3.12758e+06	2.73744e+06	2.15425	0.87526	0.006	0.254	BP:ferulate metabolic process;BP:response to stress;BP:ether metabolic process;BP:small molecule biosynthetic process;BP:carboxylic acid metabolic process;BP:organic hydroxy compound metabolic process;BP:cellular biosynthetic process;BP:phenol-containing compound metabolic process;BP:circadian rhythm;BP:phenylpropanoid metabolic process;BP:phenylpropanoid biosynthetic process;BP:response to endog…	GO:0033494;GO:0006950;GO:0018904;GO:0044283;GO:0019752;GO:1901615;GO:0044249;GO:0018958;GO:0007623;GO:0009698;GO:0009699;GO:0009719;GO:0016053;GO:0009753;GO:0048511;GO:0044550;GO:0033993;GO:0042537;GO:0009611;GO:0009803;GO:0072330;GO:0071704;GO:0070542;GO:0009987;GO:1901576;GO:0019748;GO:0006725;GO:0032787;GO:0009403;GO:0008150;GO:0009404;GO:0008152;GO:0043436;GO:0042221;GO:0010033;GO:1901700;GO:…	K01904;K10526	4CL;OPCL1	csin00130;csin00592;csin00940;csin01100;csin01110	Ubiquinone and other terpenoid-quinone biosynthesis;alpha-Linolenic acid metabolism;Phenylpropanoid biosynthesis;Metabolic pathways;Biosynthesis of secondary metabolites	COG0318;COG0318	I:Lipid transport and metabolism;Q:Secondary metabolites biosynthesis, transport and catabolism	PF00501.31;PF13193.9	AMP-binding;AMP-binding_C	AMP-binding enzyme;AMP-binding enzyme C-terminal domain	cytoplasmic
A0A4S4DU35	TEA_014121	Lipoxygenase	Lipoxygenase OS=Camellia sinensis var. sinensis OX=542762 GN=TEA_014121 PE=3 SV=1	6444859	6623997	8087707	10554426	5754093	10709848	3049666	3267706	5510827	7.05219e+06	9.00612e+06	3942733	1.27707	0.437784	0.316	0.049	BP:fatty acid biosynthetic process;BP:lipid oxidation;BP:fatty acid metabolic process;BP:carboxylic acid metabolic process;BP:oxylipin metabolic process;BP:cellular biosynthetic process;BP:small molecule metabolic process;BP:small molecule biosynthetic process;BP:monocarboxylic acid biosynthetic process;BP:organic substance biosynthetic process;BP:organic substance metabolic process;BP:lipid meta…	GO:0006633;GO:0034440;GO:0006631;GO:0019752;GO:0031407;GO:0044249;GO:0044281;GO:0044283;GO:0072330;GO:1901576;GO:0071704;GO:0006629;GO:0009987;GO:0032787;GO:0009058;GO:0008150;GO:0008152;GO:0043436;GO:0044255;GO:0030258;GO:0008610;GO:0044238;GO:0031408;GO:0006082;GO:0046394;GO:0016053;GO:0044237GO:0003674;GO:0016701;GO:0016491;GO:0016702;GO:0043167;GO:0046872;GO:0043169;GO:0003824;GO:0051213;GO:0…	K00454;K15718	LOX2S;LOX1_5	csin00592;csin01110;csin01100;csin00591	alpha-Linolenic acid metabolism;Biosynthesis of secondary metabolites;Metabolic pathways;Linoleic acid metabolism	ENOG410YN4N	O:Posttranslational modification, protein turnover, chaperones	PF00305.22;PF01477.26	Lipoxygenase;PLAT	Lipoxygenase;PLAT/LH2 domain	cytoplasmic
A0A4S4DBX2	TEA_003404	Lipoxygenase	Lipoxygenase OS=Camellia sinensis var. sinensis OX=542762 GN=TEA_003404 PE=3 SV=1	6176320	7432248	6853696	6938760	6225990	4277756	2589382	2678851	2925112	6.82075e+06	5.81417e+06	2731115	0.852423	0.469734	0.314	0.018	BP:fatty acid biosynthetic process;BP:fatty acid metabolic process;BP:carboxylic acid metabolic process;BP:oxylipin metabolic process;BP:cellular biosynthetic process;BP:small molecule metabolic process;BP:small molecule biosynthetic process;BP:monocarboxylic acid biosynthetic process;BP:organic substance biosynthetic process;BP:organic substance metabolic process;BP:lipid metabolic process;BP:ce…	GO:0006633;GO:0006631;GO:0019752;GO:0031407;GO:0044249;GO:0044281;GO:0044283;GO:0072330;GO:1901576;GO:0071704;GO:0006629;GO:0009987;GO:0032787;GO:0009058;GO:0008150;GO:0008152;GO:0043436;GO:0044255;GO:0008610;GO:0044238;GO:0031408;GO:0006082;GO:0046394;GO:0016053;GO:0044237GO:0003674;GO:0016701;GO:0016491;GO:0016702;GO:0043167;GO:0046872;GO:0043169;GO:0003824;GO:0051213;GO:0005488	K00454	LOX2S	csin00592;csin01110;csin01100;csin00591	alpha-Linolenic acid metabolism;Biosynthesis of secondary metabolites;Metabolic pathways;Linoleic acid metabolism	ENOG410YN4N	S:Function unknown	PF00305.22	Lipoxygenase	Lipoxygenase	cytoplasmic
A0A4S4DAK4	TEA_007040	YgbB domain-containing protein	2-C-methyl-D-erythritol 2,4-cyclodiphosphate synthase domain-containing protein OS=Camellia sinensis var. sinensis OX=542762 GN=TEA_007040 PE=4 SV=1	152734	157257	131343	153878	129029	123657	84009	5683	61188	147111	135521	50293.3	0.921216	0.37111	0.398	0.027	BP:glyceraldehyde-3-phosphate metabolic process;BP:carotenoid biosynthetic process;BP:porphyrin-containing compound metabolic process;BP:porphyrin-containing compound biosynthetic process;BP:cellular biosynthetic process;BP:cellular nitrogen compound metabolic process;BP:nitrogen compound metabolic process;BP:small molecule metabolic process;BP:cellular aldehyde metabolic process;BP:pyruvate meta…	GO:0019682;GO:0016117;GO:0006778;GO:0006779;GO:0044249;GO:0034641;GO:0006807;GO:0044281;GO:0006081;GO:0006090;GO:1901362;GO:1901360;GO:1901576;GO:0015994;GO:0015995;GO:0042440;GO:0006796;GO:0016108;GO:0071704;GO:0033014;GO:0033013;GO:0008610;GO:0018130;GO:0006644;GO:0009240;GO:0006629;GO:0016109;GO:0006721;GO:0006720;GO:0009987;GO:0006725;GO:0032787;GO:0009058;GO:0008150;GO:0019752;GO:0008152;GO:…	K01770	ispF	csin00900;csin01110;csin01100	Terpenoid backbone biosynthesis;Biosynthesis of secondary metabolites;Metabolic pathways	COG0245	O:Posttranslational modification, protein turnover, chaperones	PF02542.19	YgbB	YgbB family	chloroplast

## Sheet: Details Table FWL-FL
Accession	Symbol	Protein Name	Entrez ID	Description	FC(FWL/FL)	Log2FC(FWL/FL)	P_value(FWL/FL)	Regulate	Significant	FL1	FL2	FL3	FWL1	FWL2	FWL3	FWL	FL	GO Term	GO ID	KO ID	KO Name	Pathway ID	Pathway_defition	EggNOG ID	EggNOG_Functional Categories	Pfam ID	Domain	Domain Description	Subcellular Loc	Unique Peptides	Coverage %
A0A6G7GFT7	-	Phenylalanine ammonia-lyase	-	Phenylalanine ammonia-lyase OS=Camellia sinensis var. sinensis OX=542762 PE=2 SV=1	0.3145	-1.669	2.355e-07	down	yes	43983476	44825069	45449980	13979239	14229254	14016590	1.4075e+07	4.47528e+07	BP:cellular amino acid metabolic process;BP:carboxylic acid metabolic process;BP:cellular amino acid catabolic process;BP:cellular biosynthetic process;BP:nitrogen compound metabolic process;BP:small molecule catabolic process;BP:small molecule biosynthetic process;BP:organic cyclic compound biosynthetic process;BP:monocarboxylic acid biosynthetic process;BP:organic cyclic compound metabolic proc…	GO:0006520;GO:0019752;GO:0009063;GO:0044249;GO:0006807;GO:0044282;GO:0044283;GO:1901362;GO:0072330;GO:1901360;GO:0009074;GO:1901576;GO:1902221;GO:0044550;GO:0009698;GO:0042537;GO:0009800;GO:0009803;GO:0009699;GO:0071704;GO:0044248;GO:1901361;GO:1901605;GO:1901606;GO:0009987;GO:1902222;GO:0019748;GO:0006725;GO:1901575;GO:0032787;GO:0009058;GO:0008150;GO:0008152;GO:0043436;GO:0009056;GO:0009072;GO:…	K10775	PAL	csin00360;csin00940;csin01100;csin01110	Phenylalanine metabolism;Phenylpropanoid biosynthesis;Metabolic pathways;Biosynthesis of secondary metabolites	COG2986	E:Amino acid transport and metabolism	PF00221.22	Lyase_aromatic	Aromatic amino acid lyase	cytoplasmic
A0A4S4EYA8	TEA_020823	Phenylalanine ammonia-lyase	-	Phenylalanine ammonia-lyase OS=Camellia sinensis var. sinensis OX=542762 GN=TEA_020823 PE=2 SV=1	0.3153	-1.665	2.698e-08	down	yes	43756196	44080298	44217464	14174895	13976210	13483607	1.38782e+07	44017986	BP:cellular amino acid metabolic process;BP:carboxylic acid metabolic process;BP:cellular amino acid catabolic process;BP:cellular biosynthetic process;BP:nitrogen compound metabolic process;BP:small molecule catabolic process;BP:small molecule biosynthetic process;BP:organic cyclic compound biosynthetic process;BP:monocarboxylic acid biosynthetic process;BP:organic cyclic compound metabolic proc…	GO:0006520;GO:0019752;GO:0009063;GO:0044249;GO:0006807;GO:0044282;GO:0044283;GO:1901362;GO:0072330;GO:1901360;GO:0009074;GO:1901576;GO:1902221;GO:0044550;GO:0009698;GO:0042537;GO:0009800;GO:0009803;GO:0009699;GO:0071704;GO:0044248;GO:1901361;GO:1901605;GO:1901606;GO:0009987;GO:1902222;GO:0019748;GO:0006725;GO:1901575;GO:0032787;GO:0009058;GO:0008150;GO:0008152;GO:0043436;GO:0009056;GO:0009072;GO:…	K10775	PAL	csin00360;csin00940;csin01100;csin01110	Phenylalanine metabolism;Phenylpropanoid biosynthesis;Metabolic pathways;Biosynthesis of secondary metabolites	COG2986	I:Lipid transport and metabolism	PF00221.22	Lyase_aromatic	Aromatic amino acid lyase	cytoplasmic
A0A6G7GGB3	-	Phenylalanine ammonia-lyase	-	Phenylalanine ammonia-lyase OS=Camellia sinensis var. sinensis OX=542762 PE=2 SV=1	0.3915	-1.353	1.188e-05	down	yes	36222114	37194061	39140792	14675496	14741980	14643105	1.46869e+07	37518989	BP:cellular amino acid metabolic process;BP:carboxylic acid metabolic process;BP:cellular amino acid catabolic process;BP:cellular biosynthetic process;BP:nitrogen compound metabolic process;BP:small molecule catabolic process;BP:small molecule biosynthetic process;BP:organic cyclic compound biosynthetic process;BP:monocarboxylic acid biosynthetic process;BP:organic cyclic compound metabolic proc…	GO:0006520;GO:0019752;GO:0009063;GO:0044249;GO:0006807;GO:0044282;GO:0044283;GO:1901362;GO:0072330;GO:1901360;GO:0009074;GO:1901576;GO:1902221;GO:0044550;GO:0009698;GO:0042537;GO:0009800;GO:0009803;GO:0009699;GO:0071704;GO:0044248;GO:1901361;GO:1901605;GO:1901606;GO:0009987;GO:1902222;GO:0019748;GO:0006725;GO:1901575;GO:0032787;GO:0009058;GO:0008150;GO:0008152;GO:0043436;GO:0009056;GO:0009072;GO:…	K10775	PAL	csin00360;csin00940;csin01100;csin01110	Phenylalanine metabolism;Phenylpropanoid biosynthesis;Metabolic pathways;Biosynthesis of secondary metabolites	COG2986	E:Amino acid transport and metabolism	PF00221.22	Lyase_aromatic	Aromatic amino acid lyase	cytoplasmic
A0A4S4EEN9	TEA_002834	Phenylalanine ammonia-lyase	-	Phenylalanine ammonia-lyase OS=Camellia sinensis var. sinensis OX=542762 GN=TEA_002834 PE=3 SV=1	0.3575	-1.484	6.37e-07	down	yes	35428751	36221644	36861585	12843671	13062086	12889425	1.29317e+07	36170660	BP:cellular amino acid metabolic process;BP:carboxylic acid metabolic process;BP:cellular amino acid catabolic process;BP:cellular biosynthetic process;BP:nitrogen compound metabolic process;BP:small molecule catabolic process;BP:small molecule biosynthetic process;BP:organic cyclic compound biosynthetic process;BP:monocarboxylic acid biosynthetic process;BP:organic cyclic compound metabolic proc…	GO:0006520;GO:0019752;GO:0009063;GO:0044249;GO:0006807;GO:0044282;GO:0044283;GO:1901362;GO:0072330;GO:1901360;GO:0009074;GO:1901576;GO:1902221;GO:0044550;GO:0009698;GO:0042537;GO:0009800;GO:0009803;GO:0009699;GO:0071704;GO:0044248;GO:1901361;GO:1901605;GO:1901606;GO:0009987;GO:1902222;GO:0019748;GO:0006725;GO:1901575;GO:0032787;GO:0009058;GO:0008150;GO:0008152;GO:0043436;GO:0009056;GO:0009072;GO:…	K10775	PAL	csin00360;csin00940;csin01100;csin01110	Phenylalanine metabolism;Phenylpropanoid biosynthesis;Metabolic pathways;Biosynthesis of secondary metabolites	COG2986	E:Amino acid transport and metabolism	PF00221.22	Lyase_aromatic	Aromatic amino acid lyase	cytoplasmic
A0A7J7FRV5	HYC85_031862	Phenylalanine ammonia-lyase	-	phenylalanine ammonia-lyase OS=Camellia sinensis OX=4442 GN=HYC85_031862 PE=3 SV=1	0.3589	-1.478	6.677e-06	down	yes	31700470	33355439	34015886	11838026	11886103	11833065	11852398	3.30239e+07	BP:cellular amino acid metabolic process;BP:carboxylic acid metabolic process;BP:cellular amino acid catabolic process;BP:cellular biosynthetic process;BP:nitrogen compound metabolic process;BP:small molecule catabolic process;BP:small molecule biosynthetic process;BP:organic cyclic compound biosynthetic process;BP:monocarboxylic acid biosynthetic process;BP:organic cyclic compound metabolic proc…	GO:0006520;GO:0019752;GO:0009063;GO:0044249;GO:0006807;GO:0044282;GO:0044283;GO:1901362;GO:0072330;GO:1901360;GO:0009074;GO:1901576;GO:1902221;GO:0044550;GO:0009698;GO:0042537;GO:0009800;GO:0009803;GO:0009699;GO:0071704;GO:0044248;GO:1901361;GO:1901605;GO:1901606;GO:0009987;GO:1902222;GO:0019748;GO:0006725;GO:1901575;GO:0032787;GO:0009058;GO:0008150;GO:0008152;GO:0043436;GO:0009056;GO:0009072;GO:…	K10775	PAL	csin00360;csin00940;csin01100;csin01110	Phenylalanine metabolism;Phenylpropanoid biosynthesis;Metabolic pathways;Biosynthesis of secondary metabolites	COG2986	E:Amino acid transport and metabolism	PF00221.22	Lyase_aromatic	Aromatic amino acid lyase	cytoplasmic
C7DYB1	-	Phenylalanine ammonia-lyase	-	Phenylalanine ammonia-lyase OS=Camellia oleifera OX=385388 PE=2 SV=1	0.2101	-2.251	1.746e-08	down	yes	36837974	36624860	36976140	8066860	7718470	7417730	7.73435e+06	3.6813e+07	BP:cellular amino acid metabolic process;BP:carboxylic acid metabolic process;BP:cellular amino acid catabolic process;BP:cellular biosynthetic process;BP:nitrogen compound metabolic process;BP:small molecule catabolic process;BP:small molecule biosynthetic process;BP:organic cyclic compound biosynthetic process;BP:monocarboxylic acid biosynthetic process;BP:organic cyclic compound metabolic proc…	GO:0006520;GO:0019752;GO:0009063;GO:0044249;GO:0006807;GO:0044282;GO:0044283;GO:1901362;GO:0072330;GO:1901360;GO:0009074;GO:1901576;GO:1902221;GO:0044550;GO:0009698;GO:0042537;GO:0009800;GO:0009803;GO:0009699;GO:0071704;GO:0044248;GO:1901361;GO:1901605;GO:1901606;GO:0009987;GO:1902222;GO:0019748;GO:0006725;GO:1901575;GO:0032787;GO:0009058;GO:0008150;GO:0008152;GO:0043436;GO:0009056;GO:0009072;GO:…	K10775	PAL	csin00360;csin00940;csin01100;csin01110	Phenylalanine metabolism;Phenylpropanoid biosynthesis;Metabolic pathways;Biosynthesis of secondary metabolites	COG2986	E:Amino acid transport and metabolism	PF00221.22	Lyase_aromatic	Aromatic amino acid lyase	cytoplasmic
A0A286QXU8	PALa	Phenylalanine ammonia-lyase	114302746	Phenylalanine ammonia-lyase OS=Camellia sinensis OX=4442 GN=PALa PE=2 SV=1	0.2379	-2.072	3.826e-07	down	yes	32780808	33794749	34045241	8218826	7928333	7794410	7980523	33540266	BP:cellular amino acid metabolic process;BP:carboxylic acid metabolic process;BP:cellular amino acid catabolic process;BP:cellular biosynthetic process;BP:nitrogen compound metabolic process;BP:small molecule catabolic process;BP:small molecule biosynthetic process;BP:organic cyclic compound biosynthetic process;BP:monocarboxylic acid biosynthetic process;BP:organic cyclic compound metabolic proc…	GO:0006520;GO:0019752;GO:0009063;GO:0044249;GO:0006807;GO:0044282;GO:0044283;GO:1901362;GO:0072330;GO:1901360;GO:0009074;GO:1901576;GO:1902221;GO:0044550;GO:0009698;GO:0042537;GO:0009800;GO:0009803;GO:0009699;GO:0071704;GO:0044248;GO:1901361;GO:1901605;GO:1901606;GO:0009987;GO:1902222;GO:0019748;GO:0006725;GO:1901575;GO:0032787;GO:0009058;GO:0008150;GO:0008152;GO:0043436;GO:0009056;GO:0009072;GO:…	K10775	PAL	csin00360;csin00940;csin01100;csin01110	Phenylalanine metabolism;Phenylpropanoid biosynthesis;Metabolic pathways;Biosynthesis of secondary metabolites	COG2986	E:Amino acid transport and metabolism	PF00221.22	Lyase_aromatic	Aromatic amino acid lyase	cytoplasmic
A0A4S4DNQ2	TEA_022055	Phenylalanine ammonia-lyase	-	Phenylalanine ammonia-lyase OS=Camellia sinensis var. sinensis OX=542762 GN=TEA_022055 PE=3 SV=1	0.2478	-2.013	4.963e-06	down	yes	31622963	33214148	34117899	8440698	7850702	8228375	8.17326e+06	3.2985e+07	BP:cellular amino acid metabolic process;BP:carboxylic acid metabolic process;BP:cellular amino acid catabolic process;BP:cellular biosynthetic process;BP:nitrogen compound metabolic process;BP:small molecule catabolic process;BP:small molecule biosynthetic process;BP:organic cyclic compound biosynthetic process;BP:monocarboxylic acid biosynthetic process;BP:organic cyclic compound metabolic proc…	GO:0006520;GO:0019752;GO:0009063;GO:0044249;GO:0006807;GO:0044282;GO:0044283;GO:1901362;GO:0072330;GO:1901360;GO:0009074;GO:1901576;GO:1902221;GO:0044550;GO:0009698;GO:0042537;GO:0009800;GO:0009803;GO:0009699;GO:0071704;GO:0044248;GO:1901361;GO:1901605;GO:1901606;GO:0009987;GO:1902222;GO:0019748;GO:0006725;GO:1901575;GO:0032787;GO:0009058;GO:0008150;GO:0008152;GO:0043436;GO:0009056;GO:0009072;GO:…	K10775	PAL	csin00360;csin00940;csin01100;csin01110	Phenylalanine metabolism;Phenylpropanoid biosynthesis;Metabolic pathways;Biosynthesis of secondary metabolites	COG2986	E:Amino acid transport and metabolism	PF00221.22	Lyase_aromatic	Aromatic amino acid lyase	cytoplasmic
I2DDG1	-	Phenylalanine ammonia-lyase	-	Phenylalanine ammonia-lyase OS=Camellia japonica OX=4443 PE=2 SV=1	0.2384	-2.069	3.326e-07	down	yes	32432878	33313498	33664727	8142953	7836489	7721244	7.90023e+06	3.3137e+07	BP:cellular amino acid metabolic process;BP:carboxylic acid metabolic process;BP:cellular amino acid catabolic process;BP:cellular biosynthetic process;BP:nitrogen compound metabolic process;BP:small molecule catabolic process;BP:small molecule biosynthetic process;BP:organic cyclic compound biosynthetic process;BP:monocarboxylic acid biosynthetic process;BP:organic cyclic compound metabolic proc…	GO:0006520;GO:0019752;GO:0009063;GO:0044249;GO:0006807;GO:0044282;GO:0044283;GO:1901362;GO:0072330;GO:1901360;GO:0009074;GO:1901576;GO:1902221;GO:0044550;GO:0009698;GO:0042537;GO:0009800;GO:0009803;GO:0009699;GO:0071704;GO:0044248;GO:1901361;GO:1901605;GO:1901606;GO:0009987;GO:1902222;GO:0019748;GO:0006725;GO:1901575;GO:0032787;GO:0009058;GO:0008150;GO:0008152;GO:0043436;GO:0009056;GO:0009072;GO:…	K10775	PAL	csin00360;csin00940;csin01100;csin01110	Phenylalanine metabolism;Phenylpropanoid biosynthesis;Metabolic pathways;Biosynthesis of secondary metabolites	COG2986	E:Amino acid transport and metabolism	PF00221.22	Lyase_aromatic	Aromatic amino acid lyase	cytoplasmic
A0A7J7G4Z6	HYC85_026766	Phenylalanine ammonia-lyase	-	Phenylalanine ammonia-lyase OS=Camellia sinensis OX=4442 GN=HYC85_026766 PE=3 SV=1	0.2889	-1.791	1.422e-05	down	yes	29177561	29910997	32009466	8831592	8785442	8699976	8.77234e+06	30366008	BP:cellular amino acid metabolic process;BP:carboxylic acid metabolic process;BP:cellular amino acid catabolic process;BP:cellular biosynthetic process;BP:nitrogen compound metabolic process;BP:small molecule catabolic process;BP:small molecule biosynthetic process;BP:organic cyclic compound biosynthetic process;BP:monocarboxylic acid biosynthetic process;BP:organic cyclic compound metabolic proc…	GO:0006520;GO:0019752;GO:0009063;GO:0044249;GO:0006807;GO:0044282;GO:0044283;GO:1901362;GO:0072330;GO:1901360;GO:0009074;GO:1901576;GO:1902221;GO:0044550;GO:0009698;GO:0042537;GO:0009800;GO:0009803;GO:0009699;GO:0071704;GO:0044248;GO:1901361;GO:1901605;GO:1901606;GO:0009987;GO:1902222;GO:0019748;GO:0006725;GO:1901575;GO:0032787;GO:0009058;GO:0008150;GO:0008152;GO:0043436;GO:0009056;GO:0009072;GO:…	K10775	PAL	csin00360;csin00940;csin01100;csin01110	Phenylalanine metabolism;Phenylpropanoid biosynthesis;Metabolic pathways;Biosynthesis of secondary metabolites	COG2986	E:Amino acid transport and metabolism	PF00221.22	Lyase_aromatic	Aromatic amino acid lyase	cytoplasmic
Q672H7	-	Phenylalanine ammonia-lyase	114269233	Phenylalanine ammonia-lyase OS=Camellia sinensis OX=4442 PE=2 SV=1	0.3705	-1.432	2.265e-05	down	yes	26457239	28067501	29109358	10276179	10495584	10217969	1.03299e+07	2.7878e+07	BP:cellular amino acid metabolic process;BP:carboxylic acid metabolic process;BP:cellular amino acid catabolic process;BP:cellular biosynthetic process;BP:nitrogen compound metabolic process;BP:small molecule catabolic process;BP:small molecule biosynthetic process;BP:organic cyclic compound biosynthetic process;BP:monocarboxylic acid biosynthetic process;BP:organic cyclic compound metabolic proc…	GO:0006520;GO:0019752;GO:0009063;GO:0044249;GO:0006807;GO:0044282;GO:0044283;GO:1901362;GO:0072330;GO:1901360;GO:0009074;GO:1901576;GO:1902221;GO:0044550;GO:0009698;GO:0042537;GO:0009800;GO:0009803;GO:0009699;GO:0071704;GO:0044248;GO:1901361;GO:1901605;GO:1901606;GO:0009987;GO:1902222;GO:0019748;GO:0006725;GO:1901575;GO:0032787;GO:0009058;GO:0008150;GO:0008152;GO:0043436;GO:0009056;GO:0009072;GO:…	K10775	PAL	csin00360;csin00940;csin01100;csin01110	Phenylalanine metabolism;Phenylpropanoid biosynthesis;Metabolic pathways;Biosynthesis of secondary metabolites	COG2986	E:Amino acid transport and metabolism	PF00221.22	Lyase_aromatic	Aromatic amino acid lyase	cytoplasmic
A0A6G7GFR0	-	Phenylalanine ammonia-lyase	-	Phenylalanine ammonia-lyase OS=Camellia sinensis var. sinensis OX=542762 PE=2 SV=1	0.4252	-1.234	2.19e-05	down	yes	24528002	24816522	26520200	10780520	10981574	10495910	10752668	2.52882e+07	BP:cellular amino acid metabolic process;BP:carboxylic acid metabolic process;BP:cellular amino acid catabolic process;BP:cellular biosynthetic process;BP:nitrogen compound metabolic process;BP:small molecule catabolic process;BP:small molecule biosynthetic process;BP:organic cyclic compound biosynthetic process;BP:monocarboxylic acid biosynthetic process;BP:organic cyclic compound metabolic proc…	GO:0006520;GO:0019752;GO:0009063;GO:0044249;GO:0006807;GO:0044282;GO:0044283;GO:1901362;GO:0072330;GO:1901360;GO:0009074;GO:1901576;GO:1902221;GO:0044550;GO:0009698;GO:0042537;GO:0009800;GO:0009803;GO:0009699;GO:0071704;GO:0044248;GO:1901361;GO:1901605;GO:1901606;GO:0009987;GO:1902222;GO:0019748;GO:0006725;GO:1901575;GO:0032787;GO:0009058;GO:0008150;GO:0008152;GO:0043436;GO:0009056;GO:0009072;GO:…	K10775	PAL	csin00360;csin00940;csin01100;csin01110	Phenylalanine metabolism;Phenylpropanoid biosynthesis;Metabolic pathways;Biosynthesis of secondary metabolites	COG2986	E:Amino acid transport and metabolism	PF00221.22	Lyase_aromatic	Aromatic amino acid lyase	cytoplasmic
A0A6G7GGE8	-	Phenylalanine ammonia-lyase	-	Phenylalanine ammonia-lyase OS=Camellia sinensis var. sinensis OX=542762 PE=2 SV=1	0.2716	-1.88	1.114e-06	down	yes	26630541	27196672	28034590	7310544	7388182	7531499	7410075	2.72873e+07	BP:cellular amino acid metabolic process;BP:carboxylic acid metabolic process;BP:cellular amino acid catabolic process;BP:cellular biosynthetic process;BP:nitrogen compound metabolic process;BP:small molecule catabolic process;BP:small molecule biosynthetic process;BP:organic cyclic compound biosynthetic process;BP:monocarboxylic acid biosynthetic process;BP:organic cyclic compound metabolic proc…	GO:0006520;GO:0019752;GO:0009063;GO:0044249;GO:0006807;GO:0044282;GO:0044283;GO:1901362;GO:0072330;GO:1901360;GO:0009074;GO:1901576;GO:1902221;GO:0044550;GO:0009698;GO:0042537;GO:0009800;GO:0009803;GO:0009699;GO:0071704;GO:0044248;GO:1901361;GO:1901605;GO:1901606;GO:0009987;GO:1902222;GO:0019748;GO:0006725;GO:1901575;GO:0032787;GO:0009058;GO:0008150;GO:0008152;GO:0043436;GO:0009056;GO:0009072;GO:…	K10775	PAL	csin00360;csin00940;csin01100;csin01110	Phenylalanine metabolism;Phenylpropanoid biosynthesis;Metabolic pathways;Biosynthesis of secondary metabolites	COG2986	E:Amino acid transport and metabolism	PF00221.22	Lyase_aromatic	Aromatic amino acid lyase	cytoplasmic
A0A286QXU9	PALe	Phenylalanine ammonia-lyase	114262497	Phenylalanine ammonia-lyase OS=Camellia sinensis OX=4442 GN=PALe PE=2 SV=1	0.4127	-1.277	1.727e-05	down	yes	23380670	23795076	25264117	9985455	10178118	9733334	9.96564e+06	24146621	BP:cellular amino acid metabolic process;BP:carboxylic acid metabolic process;BP:cellular amino acid catabolic process;BP:cellular biosynthetic process;BP:nitrogen compound metabolic process;BP:small molecule catabolic process;BP:small molecule biosynthetic process;BP:organic cyclic compound biosynthetic process;BP:monocarboxylic acid biosynthetic process;BP:organic cyclic compound metabolic proc…	GO:0006520;GO:0019752;GO:0009063;GO:0044249;GO:0006807;GO:0044282;GO:0044283;GO:1901362;GO:0072330;GO:1901360;GO:0009074;GO:1901576;GO:1902221;GO:0044550;GO:0009698;GO:0042537;GO:0009800;GO:0009803;GO:0009699;GO:0071704;GO:0044248;GO:1901361;GO:1901605;GO:1901606;GO:0009987;GO:1902222;GO:0019748;GO:0006725;GO:1901575;GO:0032787;GO:0009058;GO:0008150;GO:0008152;GO:0043436;GO:0009056;GO:0009072;GO:…	K10775	PAL	csin00360;csin00940;csin01100;csin01110	Phenylalanine metabolism;Phenylpropanoid biosynthesis;Metabolic pathways;Biosynthesis of secondary metabolites	COG2986	E:Amino acid transport and metabolism	PF00221.22	Lyase_aromatic	Aromatic amino acid lyase	cytoplasmic
A0A7J7H572	HYC85_013338	Phenylalanine ammonia-lyase	-	Phenylalanine ammonia-lyase OS=Camellia sinensis OX=4442 GN=HYC85_013338 PE=3 SV=1	0.4143	-1.271	1.907e-05	down	yes	23293792	23667744	25203373	9996909	10159425	9743970	9966768	2.4055e+07	BP:cellular amino acid metabolic process;BP:carboxylic acid metabolic process;BP:cellular amino acid catabolic process;BP:cellular biosynthetic process;BP:nitrogen compound metabolic process;BP:small molecule catabolic process;BP:small molecule biosynthetic process;BP:organic cyclic compound biosynthetic process;BP:monocarboxylic acid biosynthetic process;BP:organic cyclic compound metabolic proc…	GO:0006520;GO:0019752;GO:0009063;GO:0044249;GO:0006807;GO:0044282;GO:0044283;GO:1901362;GO:0072330;GO:1901360;GO:0009074;GO:1901576;GO:1902221;GO:0044550;GO:0009698;GO:0042537;GO:0009800;GO:0009803;GO:0009699;GO:0071704;GO:0044248;GO:1901361;GO:1901605;GO:1901606;GO:0009987;GO:1902222;GO:0019748;GO:0006725;GO:1901575;GO:0032787;GO:0009058;GO:0008150;GO:0008152;GO:0043436;GO:0009056;GO:0009072;GO:…	K10775	PAL	csin00360;csin00940;csin01100;csin01110	Phenylalanine metabolism;Phenylpropanoid biosynthesis;Metabolic pathways;Biosynthesis of secondary metabolites	COG2986	E:Amino acid transport and metabolism	PF00221.22	Lyase_aromatic	Aromatic amino acid lyase	cytoplasmic
B5TV77	-	Pollen Ole e 1 allergen and extensin family protein	-	Pollen Ole e 1 allergen and extensin family protein OS=Camellia sinensis OX=4442 PE=2 SV=1	2.017	1.012	0.02503	up	yes	10475087	11638814	11621065	25683928	16186530	26169854	22680104	1.1245e+07	------	------	------	------	------	------	ENOG41117MK	S:Function unknown	------	------	------	extracellular
A0A218NGS5	PAL	Phenylalanine ammonia-lyase	114262497	Phenylalanine ammonia-lyase OS=Camellia sinensis OX=4442 GN=PAL PE=2 SV=1	0.4204	-1.25	3.675e-05	down	yes	20072130	21049367	22131881	8890858	9086740	8613366	8.86365e+06	2.10845e+07	BP:cellular amino acid metabolic process;BP:carboxylic acid metabolic process;BP:cellular amino acid catabolic process;BP:cellular biosynthetic process;BP:nitrogen compound metabolic process;BP:small molecule catabolic process;BP:small molecule biosynthetic process;BP:organic cyclic compound biosynthetic process;BP:monocarboxylic acid biosynthetic process;BP:organic cyclic compound metabolic proc…	GO:0006520;GO:0019752;GO:0009063;GO:0044249;GO:0006807;GO:0044282;GO:0044283;GO:1901362;GO:0072330;GO:1901360;GO:0009074;GO:1901576;GO:1902221;GO:0044550;GO:0009698;GO:0042537;GO:0009800;GO:0009803;GO:0009699;GO:0071704;GO:0044248;GO:1901361;GO:1901605;GO:1901606;GO:0009987;GO:1902222;GO:0019748;GO:0006725;GO:1901575;GO:0032787;GO:0009058;GO:0008150;GO:0008152;GO:0043436;GO:0009056;GO:0009072;GO:…	K10775	PAL	csin00360;csin00940;csin01100;csin01110	Phenylalanine metabolism;Phenylpropanoid biosynthesis;Metabolic pathways;Biosynthesis of secondary metabolites	COG2986	E:Amino acid transport and metabolism	PF00221.22	Lyase_aromatic	Aromatic amino acid lyase	cytoplasmic
P45726	PAL	Phenylalanine ammonia-lyase	114269233	Phenylalanine ammonia-lyase OS=Camellia sinensis OX=4442 GN=PAL PE=2 SV=1	0.2304	-2.118	2.447e-05	down	yes	22826730	24032726	25719996	5624892	5575555	5520953	5573800	2.41932e+07	BP:cellular amino acid metabolic process;BP:carboxylic acid metabolic process;BP:cellular amino acid catabolic process;BP:cellular biosynthetic process;BP:nitrogen compound metabolic process;BP:small molecule catabolic process;BP:small molecule biosynthetic process;BP:organic cyclic compound biosynthetic process;BP:monocarboxylic acid biosynthetic process;BP:organic cyclic compound metabolic proc…	GO:0006520;GO:0019752;GO:0009063;GO:0044249;GO:0006807;GO:0044282;GO:0044283;GO:1901362;GO:0072330;GO:1901360;GO:0009074;GO:1901576;GO:1902221;GO:0044550;GO:0009698;GO:0042537;GO:0009800;GO:0009803;GO:0009699;GO:0071704;GO:0044248;GO:1901361;GO:1901605;GO:1901606;GO:0009987;GO:1902222;GO:0019748;GO:0006725;GO:1901575;GO:0032787;GO:0009058;GO:0008150;GO:0008152;GO:0043436;GO:0009056;GO:0009072;GO:…	K10775	PAL	csin00360;csin00940;csin01100;csin01110	Phenylalanine metabolism;Phenylpropanoid biosynthesis;Metabolic pathways;Biosynthesis of secondary metabolites	COG2986	E:Amino acid transport and metabolism	PF00221.22	Lyase_aromatic	Aromatic amino acid lyase	cytoplasmic
A0A6G7GGM4	-	Phenylalanine ammonia-lyase	-	Phenylalanine ammonia-lyase OS=Camellia sinensis var. sinensis OX=542762 PE=2 SV=1	0.3509	-1.511	1.34e-06	down	yes	21875081	20867688	21518619	7581172	7382829	7587408	7.51714e+06	2.14205e+07	BP:cellular amino acid metabolic process;BP:carboxylic acid metabolic process;BP:cellular amino acid catabolic process;BP:cellular biosynthetic process;BP:nitrogen compound metabolic process;BP:small molecule catabolic process;BP:small molecule biosynthetic process;BP:organic cyclic compound biosynthetic process;BP:monocarboxylic acid biosynthetic process;BP:organic cyclic compound metabolic proc…	GO:0006520;GO:0019752;GO:0009063;GO:0044249;GO:0006807;GO:0044282;GO:0044283;GO:1901362;GO:0072330;GO:1901360;GO:0009074;GO:1901576;GO:1902221;GO:0044550;GO:0009698;GO:0042537;GO:0009800;GO:0009803;GO:0009699;GO:0071704;GO:0044248;GO:1901361;GO:1901605;GO:1901606;GO:0009987;GO:1902222;GO:0019748;GO:0006725;GO:1901575;GO:0032787;GO:0009058;GO:0008150;GO:0008152;GO:0043436;GO:0009056;GO:0009072;GO:…	K10775	PAL	csin00360;csin00940;csin01100;csin01110	Phenylalanine metabolism;Phenylpropanoid biosynthesis;Metabolic pathways;Biosynthesis of secondary metabolites	COG2986	E:Amino acid transport and metabolism	PF00221.22	Lyase_aromatic	Aromatic amino acid lyase	cytoplasmic
B7U647	-	-	114263304	Dehydrin OS=Camellia sinensis OX=4442 PE=2 SV=1	4.658	2.22	2.699e-06	up	yes	5608099	4938150	4607724	23114547	23191323	24285135	23530335	5.05132e+06	BP:response to oxygen-containing compound;BP:response to abiotic stimulus;BP:response to stimulus;BP:response to stress;BP:biological_process;BP:response to acid chemical;BP:response to water deprivation;BP:response to water;BP:response to chemical;BP:response to inorganic substance	GO:1901700;GO:0009628;GO:0050896;GO:0006950;GO:0008150;GO:0001101;GO:0009414;GO:0009415;GO:0042221;GO:0010035	------	------	------	------	------	------	PF00257.22	Dehydrin	Dehydrin	cytoplasmic
A0A7J7G749	HYC85_024099	FAD-binding PCMH-type domain-containing protein	-	FAD-binding PCMH-type domain-containing protein OS=Camellia sinensis OX=4442 GN=HYC85_024099 PE=3 SV=1	2.359	1.238	2.045e-07	up	yes	7991239	8304792	8230222	19368884	19053715	19435407	19286002	8.17542e+06	CC:integral component of membrane;CC:cellular_component;CC:intrinsic component of membrane;CC:cellular anatomical entityMF:anion binding;MF:small molecule binding;MF:flavin adenine dinucleotide binding;MF:organic cyclic compound binding;MF:nucleoside phosphate binding;MF:nucleotide binding;MF:catalytic activity;MF:oxidoreductase activity;MF:molecular_function;MF:ion binding;MF:heterocyclic compou…	GO:0016021;GO:0005575;GO:0031224;GO:0110165GO:0043168;GO:0036094;GO:0050660;GO:0097159;GO:1901265;GO:0000166;GO:0003824;GO:0016491;GO:0003674;GO:0043167;GO:1901363;GO:0071949;GO:0005488	------	------	------	------	COG0277	C:Energy production and conversion	PF01565.26;PF08031.15	FAD_binding_4;BBE	FAD binding domain;Berberine and berberine like	ER
A0A4S4EWG7	TEA_027604	FAD-binding PCMH-type domain-containing protein	-	FAD-binding PCMH-type domain-containing protein OS=Camellia sinensis var. sinensis OX=542762 GN=TEA_027604 PE=3 SV=1	2.306	1.205	4.613e-07	up	yes	8038732	8343251	8286660	19068666	18664318	19161250	1.89647e+07	8222881	CC:integral component of membrane;CC:cellular_component;CC:intrinsic component of membrane;CC:cellular anatomical entityMF:anion binding;MF:small molecule binding;MF:flavin adenine dinucleotide binding;MF:organic cyclic compound binding;MF:nucleoside phosphate binding;MF:nucleotide binding;MF:catalytic activity;MF:oxidoreductase activity;MF:molecular_function;MF:ion binding;MF:heterocyclic compou…	GO:0016021;GO:0005575;GO:0031224;GO:0110165GO:0043168;GO:0036094;GO:0050660;GO:0097159;GO:1901265;GO:0000166;GO:0003824;GO:0016491;GO:0003674;GO:0043167;GO:1901363;GO:0071949;GO:0005488	------	------	------	------	COG0277	C:Energy production and conversion	PF08031.15;PF01565.26	BBE;FAD_binding_4	Berberine and berberine like;FAD binding domain	peroxisomal
A0A4S4EV63	TEA_008293	FAD-binding PCMH-type domain-containing protein	-	FAD-binding PCMH-type domain-containing protein OS=Camellia sinensis var. sinensis OX=542762 GN=TEA_008293 PE=3 SV=1	2.159	1.11	6.109e-07	up	yes	7787568	8159083	8051056	17304931	17045806	17470951	17273896	7.99924e+06	CC:integral component of membrane;CC:cellular_component;CC:intrinsic component of membrane;CC:cellular anatomical entityMF:anion binding;MF:small molecule binding;MF:flavin adenine dinucleotide binding;MF:organic cyclic compound binding;MF:nucleoside phosphate binding;MF:nucleotide binding;MF:catalytic activity;MF:oxidoreductase activity;MF:molecular_function;MF:ion binding;MF:heterocyclic compou…	GO:0016021;GO:0005575;GO:0031224;GO:0110165GO:0043168;GO:0036094;GO:0050660;GO:0097159;GO:1901265;GO:0000166;GO:0003824;GO:0016491;GO:0003674;GO:0043167;GO:1901363;GO:0071949;GO:0005488	------	------	------	------	COG0277	C:Energy production and conversion	PF01565.26;PF08031.15	FAD_binding_4;BBE	FAD binding domain;Berberine and berberine like	peroxisomal
A0A7J7GBD6	HYC85_024102	FAD-binding PCMH-type domain-containing protein	-	FAD-binding PCMH-type domain-containing protein OS=Camellia sinensis OX=4442 GN=HYC85_024102 PE=3 SV=1	2.372	1.246	1.38e-07	up	yes	7230903	7541393	7424644	17660688	17381149	17612293	1.75514e+07	7398980	CC:integral component of membrane;CC:cellular_component;CC:intrinsic component of membrane;CC:cellular anatomical entityMF:anion binding;MF:small molecule binding;MF:flavin adenine dinucleotide binding;MF:organic cyclic compound binding;MF:nucleoside phosphate binding;MF:nucleotide binding;MF:catalytic activity;MF:oxidoreductase activity;MF:molecular_function;MF:ion binding;MF:heterocyclic compou…	GO:0016021;GO:0005575;GO:0031224;GO:0110165GO:0043168;GO:0036094;GO:0050660;GO:0097159;GO:1901265;GO:0000166;GO:0003824;GO:0016491;GO:0003674;GO:0043167;GO:1901363;GO:0071949;GO:0005488	------	------	------	------	COG0277	C:Energy production and conversion	PF08031.15;PF01565.26	BBE;FAD_binding_4	Berberine and berberine like;FAD binding domain	peroxisomal
A0A4V3WJH0	TEA_004709	FAD-binding PCMH-type domain-containing protein	-	FAD-binding PCMH-type domain-containing protein OS=Camellia sinensis var. sinensis OX=542762 GN=TEA_004709 PE=3 SV=1	2.344	1.229	1.027e-06	up	yes	6964631	7284907	7304927	16956637	16523508	17052865	1.68443e+07	7.18482e+06	CC:integral component of membrane;CC:cellular_component;CC:intrinsic component of membrane;CC:cellular anatomical entityMF:anion binding;MF:small molecule binding;MF:flavin adenine dinucleotide binding;MF:organic cyclic compound binding;MF:nucleoside phosphate binding;MF:nucleotide binding;MF:catalytic activity;MF:oxidoreductase activity;MF:molecular_function;MF:ion binding;MF:heterocyclic compou…	GO:0016021;GO:0005575;GO:0031224;GO:0110165GO:0043168;GO:0036094;GO:0050660;GO:0097159;GO:1901265;GO:0000166;GO:0003824;GO:0016491;GO:0003674;GO:0043167;GO:1901363;GO:0071949;GO:0005488	------	------	------	------	COG0277	C:Energy production and conversion	PF01565.26;PF08031.15	FAD_binding_4;BBE	FAD binding domain;Berberine and berberine like	peroxisomal
A0A4S4DIQ7	TEA_003071	Phenylalanine ammonia-lyase	-	Phenylalanine ammonia-lyase OS=Camellia sinensis var. sinensis OX=542762 GN=TEA_003071 PE=3 SV=1	0.3504	-1.513	7.966e-08	down	yes	17913254	17571271	17715198	6234351	6077102	6330843	6.2141e+06	17733241	BP:cellular amino acid metabolic process;BP:carboxylic acid metabolic process;BP:cellular amino acid catabolic process;BP:cellular biosynthetic process;BP:nitrogen compound metabolic process;BP:small molecule catabolic process;BP:small molecule biosynthetic process;BP:organic cyclic compound biosynthetic process;BP:monocarboxylic acid biosynthetic process;BP:organic cyclic compound metabolic proc…	GO:0006520;GO:0019752;GO:0009063;GO:0044249;GO:0006807;GO:0044282;GO:0044283;GO:1901362;GO:0072330;GO:1901360;GO:0009074;GO:1901576;GO:1902221;GO:0044550;GO:0009698;GO:0042537;GO:0009800;GO:0009803;GO:0009699;GO:0071704;GO:0044248;GO:1901361;GO:1901605;GO:1901606;GO:0009987;GO:1902222;GO:0019748;GO:0006725;GO:1901575;GO:0032787;GO:0009058;GO:0008150;GO:0008152;GO:0043436;GO:0009056;GO:0009072;GO:…	K10775	PAL	csin00360;csin00940;csin01100;csin01110	Phenylalanine metabolism;Phenylpropanoid biosynthesis;Metabolic pathways;Biosynthesis of secondary metabolites	COG2986	E:Amino acid transport and metabolism	PF00221.22	Lyase_aromatic	Aromatic amino acid lyase	cytoplasmic
A0A4S4EY12	TEA_024289	HXXXD-type acyl-transferase family protein	-	BAHD acyltransferase OS=Camellia sinensis var. sinensis OX=542762 GN=TEA_024289 PE=4 SV=1	2.136	1.095	8.638e-06	up	yes	7413507	7338549	7526416	15496216	15665733	16431638	15864529	7.42616e+06	BP:response to endogenous stimulus;BP:response to hormone;BP:response to stimulus;BP:response to ethylene;BP:biological_process;BP:response to chemical;BP:response to organic substanceMF:catalytic activity;MF:transferase activity;MF:transferase activity, transferring acyl groups;MF:molecular_function	GO:0009719;GO:0009725;GO:0050896;GO:0009723;GO:0008150;GO:0042221;GO:0010033GO:0003824;GO:0016740;GO:0016746;GO:0003674	K19747	DCR	------	------	ENOG410YJA8	S:Function unknown	PF02458.18	Transferase	Transferase family	cytoplasmic
A0A4S4EXP7	TEA_027611	FAD-binding PCMH-type domain-containing protein	-	FAD-binding PCMH-type domain-containing protein OS=Camellia sinensis var. sinensis OX=542762 GN=TEA_027611 PE=3 SV=1	2.383	1.253	8.263e-07	up	yes	5953296	6245774	6145660	14648430	14302980	14764465	1.4572e+07	6114910	CC:integral component of membrane;CC:cellular_component;CC:intrinsic component of membrane;CC:cellular anatomical entityMF:anion binding;MF:small molecule binding;MF:flavin adenine dinucleotide binding;MF:organic cyclic compound binding;MF:nucleoside phosphate binding;MF:nucleotide binding;MF:catalytic activity;MF:oxidoreductase activity;MF:molecular_function;MF:ion binding;MF:heterocyclic compou…	GO:0016021;GO:0005575;GO:0031224;GO:0110165GO:0043168;GO:0036094;GO:0050660;GO:0097159;GO:1901265;GO:0000166;GO:0003824;GO:0016491;GO:0003674;GO:0043167;GO:1901363;GO:0071949;GO:0005488	------	------	------	------	COG0277	S:Function unknown	PF08031.15;PF01565.26	BBE;FAD_binding_4	Berberine and berberine like;FAD binding domain	peroxisomal
A0A4S4D3P7	TEA_004705	FAD-binding PCMH-type domain-containing protein	-	FAD-binding PCMH-type domain-containing protein OS=Camellia sinensis var. sinensis OX=542762 GN=TEA_004705 PE=3 SV=1	2.28	1.189	2.934e-07	up	yes	5685768	5980986	5808420	13213111	13203675	13419562	1.32788e+07	5825058	MF:anion binding;MF:flavin adenine dinucleotide binding;MF:organic cyclic compound binding;MF:nucleotide binding;MF:small molecule binding;MF:catalytic activity;MF:oxidoreductase activity;MF:molecular_function;MF:FAD binding;MF:ion binding;MF:heterocyclic compound binding;MF:nucleoside phosphate binding;MF:binding	GO:0043168;GO:0050660;GO:0097159;GO:0000166;GO:0036094;GO:0003824;GO:0016491;GO:0003674;GO:0071949;GO:0043167;GO:1901363;GO:1901265;GO:0005488	------	------	------	------	COG0277	C:Energy production and conversion	PF01565.26;PF08031.15	FAD_binding_4;BBE	FAD binding domain;Berberine and berberine like	vacuolar
A0A4S4EIK3	TEA_019155	PALP domain-containing protein	-	Tryptophan synthase beta chain-like PALP domain-containing protein OS=Camellia sinensis var. sinensis OX=542762 GN=TEA_019155 PE=4 SV=1	2.48	1.31	5.649e-05	up	yes	5098527	5819195	5498422	13029333	13326464	14349007	13568268	5472048	BP:D-serine biosynthetic process;BP:D-serine metabolic process;BP:D-amino acid biosynthetic process;BP:carboxylic acid metabolic process;BP:cellular biosynthetic process;BP:nitrogen compound metabolic process;BP:small molecule metabolic process;BP:small molecule biosynthetic process;BP:serine family amino acid metabolic process;BP:organic substance biosynthetic process;BP:pyruvate metabolic proce…	GO:0070179;GO:0070178;GO:0046437;GO:0019752;GO:0044249;GO:0006807;GO:0044281;GO:0044283;GO:0009069;GO:1901576;GO:0006090;GO:0006563;GO:0006520;GO:0042866;GO:0071704;GO:1901605;GO:1901607;GO:0008652;GO:0009987;GO:0032787;GO:0009058;GO:0008150;GO:0008152;GO:0043436;GO:0009070;GO:0044238;GO:1901564;GO:1901566;GO:0006082;GO:0046394;GO:0016053;GO:0044237;GO:0072330;GO:0046416GO:0000287;GO:0035639;GO:0…	K01754;K12235	E4.3.1.19, ilvA, tdcB;SRR	csin01230;csin00470;csin01200;csin00290;csin01110;csin01100;csin00260	Biosynthesis of amino acids;D-Amino acid metabolism;Carbon metabolism;Valine, leucine and isoleucine biosynthesis;Biosynthesis of secondary metabolites;Metabolic pathways;Glycine, serine and threonine metabolism	COG1171	E:Amino acid transport and metabolism	PF00291.28	PALP	Pyridoxal-phosphate dependent enzyme	cytoplasmic
A0A4S4EIC9	THI1	Thiamine thiazole synthase, chloroplastic	-	Thiamine thiazole synthase, chloroplastic OS=Camellia sinensis var. sinensis OX=542762 GN=THI1 PE=3 SV=1	0.4752	-1.073	7.379e-06	down	yes	12367987	12328771	12905764	5757547	6160095	5952715	5.95679e+06	12534174	BP:thiamine metabolic process;BP:pyrimidine-containing compound biosynthetic process;BP:cellular biosynthetic process;BP:cellular nitrogen compound metabolic process;BP:nitrogen compound metabolic process;BP:small molecule metabolic process;BP:small molecule biosynthetic process;BP:organic cyclic compound biosynthetic process;BP:organic cyclic compound metabolic process;BP:pyrimidine-containing c…	GO:0006772;GO:0072528;GO:0044249;GO:0034641;GO:0006807;GO:0044281;GO:0044283;GO:1901362;GO:1901360;GO:0072527;GO:1901576;GO:0042723;GO:0042724;GO:0071704;GO:0052837;GO:0052838;GO:0018130;GO:0006767;GO:0006766;GO:0009228;GO:0046165;GO:0009987;GO:0006725;GO:0009058;GO:0009110;GO:0008150;GO:0008152;GO:0046484;GO:0044271;GO:0034308;GO:0034309;GO:0046483;GO:1901564;GO:1901566;GO:0044272;GO:0042364;GO:…	K03146	THI4, THI1	csin01240;csin00730;csin01100	Biosynthesis of cofactors;Thiamine metabolism;Metabolic pathways	COG1635	H:Coenzyme transport and metabolism	PF01946.20;PF01266.27;PF00890.27;PF13450.9	Thi4;DAO;FAD_binding_2;NAD_binding_8	Thi4 family;FAD dependent oxidoreductase;FAD binding domain;NA	chloroplast
A0A385JFG7	HYC85_012185	-	114307352	Aromatic amino acid aminotransferase 2 OS=Camellia sinensis OX=4442 GN=HYC85_012185 PE=2 SV=1	0.2982	-1.746	2.234e-08	down	yes	13484289	13574690	13464985	4122114	3901084	4060931	4028043	13507988	BP:carboxylic acid metabolic process;BP:nitrogen compound metabolic process;BP:organic substance biosynthetic process;BP:cellular amino acid metabolic process;BP:organic substance metabolic process;BP:cellular process;BP:biosynthetic process;BP:biological_process;BP:metabolic process;BP:oxoacid metabolic process;BP:primary metabolic process;BP:organonitrogen compound metabolic process;BP:organoni…	GO:0019752;GO:0006807;GO:1901576;GO:0006520;GO:0071704;GO:0009987;GO:0009058;GO:0008150;GO:0008152;GO:0043436;GO:0044238;GO:1901564;GO:1901566;GO:0006082;GO:0044237;GO:0044281GO:0005488;GO:0070279;GO:0008483;GO:0003674;GO:0030170;GO:1901363;GO:0043168;GO:0043167;GO:0016740;GO:0016769;GO:0036094;GO:0003824;GO:0019842;GO:0097159	K00815	TAT	csin00360;csin00270;csin00950;csin00130;csin01110;csin01100;csin00350;csin00960;csin00400	Phenylalanine metabolism;Cysteine and methionine metabolism;Isoquinoline alkaloid biosynthesis;Ubiquinone and other terpenoid-quinone biosynthesis;Biosynthesis of secondary metabolites;Metabolic pathways;Tyrosine metabolism;Tropane, piperidine and pyridine alkaloid biosynthesis;Phenylalanine, tyrosine and tryptophan biosynthesis	COG0436	E:Amino acid transport and metabolism	PF00155.24	Aminotran_1_2	Aminotransferase class I and II	cytoplasmic
A0A7J7GT57	HYC85_018029	GDSL esterase/lipase	-	GDSL esterase/lipase OS=Camellia sinensis OX=4442 GN=HYC85_018029 PE=3 SV=1	2.1	1.07	9.033e-06	up	yes	5513562	5232818	5669764	11672496	11155170	11646120	11491262	5472048	MF:hydrolase activity;MF:molecular_function;MF:hydrolase activity, acting on ester bonds;MF:catalytic activity	GO:0016787;GO:0003674;GO:0016788;GO:0003824	------	------	------	------	ENOG411139P;COG3240;ENOG410YD3P	S:Function unknown;	PF00657.25	Lipase_GDSL	GDSL-like Lipase/Acylhydrolase	plasma membrane
A0A1Z1XFR9	PAL	Phenylalanine ammonia-lyase	-	phenylalanine ammonia-lyase (Fragment) OS=Camellia flavida OX=147914 GN=PAL PE=3 SV=1	0.2631	-1.926	0.0001937	down	yes	11153552	12746663	13505941	3103521	3414469	3323189	3280393	1.24687e+07	BP:carboxylic acid metabolic process;BP:cellular amino acid catabolic process;BP:oxoacid metabolic process;BP:nitrogen compound metabolic process;BP:small molecule metabolic process;BP:small molecule catabolic process;BP:organic cyclic compound metabolic process;BP:organic cyclic compound catabolic process;BP:organic substance catabolic process;BP:cellular amino acid metabolic process;BP:organic …	GO:0019752;GO:0009063;GO:0043436;GO:0006807;GO:0044281;GO:0044282;GO:1901360;GO:1901361;GO:1901575;GO:0006520;GO:0071704;GO:0044248;GO:1901605;GO:1901606;GO:0009987;GO:1902222;GO:1902221;GO:0006725;GO:0008150;GO:0008152;GO:0009074;GO:0009056;GO:0009072;GO:1901565;GO:0044238;GO:1901564;GO:0006082;GO:0006558;GO:0006559;GO:0046395;GO:0016054;GO:0044237;GO:0019439GO:0003674;GO:0016841;GO:0016840;GO:0…	K10775	PAL	csin00360;csin00940;csin01100;csin01110	Phenylalanine metabolism;Phenylpropanoid biosynthesis;Metabolic pathways;Biosynthesis of secondary metabolites	COG2986	E:Amino acid transport and metabolism	PF00221.22	Lyase_aromatic	Aromatic amino acid lyase	cytoplasmic
A0A2R4Q8R2	PAL	Phenylalanine ammonia-lyase	-	phenylalanine ammonia-lyase (Fragment) OS=Camellia nitidissima OX=147926 GN=PAL PE=3 SV=1	0.2669	-1.906	0.0001789	down	yes	11113136	12479018	13435534	3260931	3362143	3261371	3294815	1.23426e+07	BP:carboxylic acid metabolic process;BP:cellular amino acid catabolic process;BP:oxoacid metabolic process;BP:nitrogen compound metabolic process;BP:small molecule metabolic process;BP:small molecule catabolic process;BP:organic cyclic compound metabolic process;BP:organic cyclic compound catabolic process;BP:organic substance catabolic process;BP:cellular amino acid metabolic process;BP:organic …	GO:0019752;GO:0009063;GO:0043436;GO:0006807;GO:0044281;GO:0044282;GO:1901360;GO:1901361;GO:1901575;GO:0006520;GO:0071704;GO:0044248;GO:1901605;GO:1901606;GO:0009987;GO:1902222;GO:1902221;GO:0006725;GO:0008150;GO:0008152;GO:0009074;GO:0009056;GO:0009072;GO:1901565;GO:0044238;GO:1901564;GO:0006082;GO:0006558;GO:0006559;GO:0046395;GO:0016054;GO:0044237;GO:0019439GO:0003674;GO:0016841;GO:0016840;GO:0…	K10775	PAL	csin00360;csin00940;csin01100;csin01110	Phenylalanine metabolism;Phenylpropanoid biosynthesis;Metabolic pathways;Biosynthesis of secondary metabolites	COG2986	E:Amino acid transport and metabolism	PF00221.22	Lyase_aromatic	Aromatic amino acid lyase	cytoplasmic
A0A7J7GQK4	HYC85_020389	DUF3453 domain-containing protein	-	Symplekin OS=Camellia sinensis OX=4442 GN=HYC85_020389 PE=4 SV=1	2.193	1.133	0.000158	up	yes	4306607	5683915	4620632	10753324	10583177	10705698	10680733	4.87038e+06	BP:nucleic acid metabolic process;BP:cellular nitrogen compound metabolic process;BP:nitrogen compound metabolic process;BP:RNA polyadenylation;BP:organic cyclic compound metabolic process;BP:nucleobase-containing compound metabolic process;BP:organic substance metabolic process;BP:primary metabolic process;BP:mRNA 3'-end processing;BP:cellular process;BP:cellular aromatic compound metabolic proc…	GO:0090304;GO:0034641;GO:0006807;GO:0043631;GO:1901360;GO:0006139;GO:0071704;GO:0044238;GO:0031124;GO:0009987;GO:0006725;GO:0031123;GO:0008150;GO:0008152;GO:0046483;GO:0016070;GO:0016071;GO:0044237;GO:0043170;GO:0006378;GO:0006396;GO:0006397GO:0005847;GO:0032991;GO:0005575;GO:0005849	K06100	SYMPK	csin03015	mRNA surveillance pathway	ENOG411002U;ENOG410XQAS	S:Function unknown;	PF12295.11;PF11935.11	Symplekin_C;SYMPK_PTA1_N	Symplekin tight junction protein C terminal;Symplekin/PTA1 N-terminal	cytoplasmic
A0A7J7I556	HYC85_000743	Protein disulfide-isomerase	-	Protein disulfide-isomerase OS=Camellia sinensis OX=4442 GN=HYC85_000743 PE=3 SV=1	2.112	1.079	1.717e-06	up	yes	4781222	4991479	5154359	10484737	10639718	10405040	1.05098e+07	4.97569e+06	CC:intracellular organelle lumen;CC:membrane-enclosed lumen;CC:organelle lumen;CC:endoplasmic reticulum lumen;CC:cellular_component;CC:cellular anatomical entityMF:isomerase activity;MF:catalytic activity, acting on a protein;MF:catalytic activity;MF:molecular_function;MF:protein disulfide isomerase activity;MF:intramolecular oxidoreductase activity, transposing S-S bonds;MF:intramolecular oxidor…	GO:0070013;GO:0031974;GO:0043233;GO:0005788;GO:0005575;GO:0110165GO:0016853;GO:0140096;GO:0003824;GO:0003674;GO:0003756;GO:0016864;GO:0016860	K09580	PDIA1, P4HB	csin04141	Protein processing in endoplasmic reticulum	COG0526	O:Posttranslational modification, protein turnover, chaperones	PF00085.23;PF13848.9;PF04756.16;PF13899.9;PF13098.9	Thioredoxin;Thioredoxin_6;OST3_OST6;Thioredoxin_7;Thioredoxin_2	Thioredoxin;Thioredoxin-like domain;OST3 / OST6 family, transporter family;Thioredoxin-like;Thioredoxin-like domain	ER
A0A4S4EXN2	TEA_023207	ThiC-associated domain-containing protein	-	ThiC-associated domain-containing protein OS=Camellia sinensis var. sinensis OX=542762 GN=TEA_023207 PE=3 SV=1	0.4922	-1.023	0.002239	down	yes	8891819	11356990	10695148	4939413	4907570	5384015	5.077e+06	1.03147e+07	BP:thiamine metabolic process;BP:pyrimidine-containing compound biosynthetic process;BP:cellular biosynthetic process;BP:cellular nitrogen compound metabolic process;BP:nitrogen compound metabolic process;BP:small molecule biosynthetic process;BP:organic cyclic compound biosynthetic process;BP:organic cyclic compound metabolic process;BP:pyrimidine-containing compound metabolic process;BP:thiamin…	GO:0006772;GO:0072528;GO:0044249;GO:0034641;GO:0006807;GO:0044283;GO:1901362;GO:1901360;GO:0072527;GO:0042723;GO:0042724;GO:0071704;GO:0018130;GO:0006767;GO:0006766;GO:0009228;GO:1901576;GO:0046165;GO:0009987;GO:0006725;GO:0009058;GO:0009110;GO:0008150;GO:0008152;GO:0044271;GO:0034308;GO:0034309;GO:1901564;GO:1901566;GO:0044272;GO:0042364;GO:0044237;GO:0046483;GO:0006066;GO:0006790;GO:0019438;GO:…	K03147	thiC	csin01240;csin00730;csin01100	Biosynthesis of cofactors;Thiamine metabolism;Metabolic pathways	------	------	PF01964.21	ThiC_Rad_SAM	Radical SAM ThiC family	ER
A0A4S4F043	TEA_002864	Exocyst subunit Exo70 family protein	-	Exocyst subunit Exo70 family protein OS=Camellia sinensis var. sinensis OX=542762 GN=TEA_002864 PE=3 SV=1	3.55	1.828	4.541e-06	up	yes	3029753	3251140	3130138	10821084	11013517	11579138	11137913	3.13701e+06	BP:protein localization;BP:secretion by cell;BP:cellular macromolecule localization;BP:exocytosis;BP:nitrogen compound transport;BP:organic substance transport;BP:macromolecule localization;BP:transport;BP:export from cell;BP:cellular process;BP:establishment of protein localization;BP:biological_process;BP:establishment of localization;BP:localization;BP:cellular localization;BP:secretion;BP:ves…	GO:0008104;GO:0032940;GO:0070727;GO:0006887;GO:0071705;GO:0071702;GO:0033036;GO:0006810;GO:0140352;GO:0009987;GO:0045184;GO:0008150;GO:0051234;GO:0051179;GO:0051641;GO:0046903;GO:0016192;GO:0015031GO:0000145;GO:0032991;GO:0005575;GO:0099023GO:0003674;GO:0005488;GO:1902936;GO:0043168;GO:0003779;GO:0005546;GO:0043167;GO:0008289;GO:1901981;GO:0005543;GO:0008092;GO:0035091;GO:0005515	K07195	EXOC7, EXO70	------	------	ENOG410YIGI	U:Intracellular trafficking, secretion, and vesicular transport	PF03081.18	Exo70	Exo70 exocyst complex subunit	cytoplasmic
A0A516IDQ9	PAL	Phenylalanine ammonia-lyase	-	phenylalanine ammonia-lyase (Fragment) OS=Camellia pingguoensis OX=147928 GN=PAL PE=3 SV=1	0.2151	-2.217	0.0002454	down	yes	9979309	11653406	12368597	2186479	2555783	2572224	2438162	1.13338e+07	BP:carboxylic acid metabolic process;BP:cellular amino acid catabolic process;BP:oxoacid metabolic process;BP:nitrogen compound metabolic process;BP:small molecule metabolic process;BP:small molecule catabolic process;BP:organic cyclic compound metabolic process;BP:organic cyclic compound catabolic process;BP:organic substance catabolic process;BP:cellular amino acid metabolic process;BP:organic …	GO:0019752;GO:0009063;GO:0043436;GO:0006807;GO:0044281;GO:0044282;GO:1901360;GO:1901361;GO:1901575;GO:0006520;GO:0071704;GO:0044248;GO:1901605;GO:1901606;GO:0009987;GO:1902222;GO:1902221;GO:0006725;GO:0008150;GO:0008152;GO:0009074;GO:0009056;GO:0009072;GO:1901565;GO:0044238;GO:1901564;GO:0006082;GO:0006558;GO:0006559;GO:0046395;GO:0016054;GO:0044237;GO:0019439GO:0003674;GO:0016841;GO:0016840;GO:0…	K10775	PAL	csin00360;csin00940;csin01100;csin01110	Phenylalanine metabolism;Phenylpropanoid biosynthesis;Metabolic pathways;Biosynthesis of secondary metabolites	COG2986	E:Amino acid transport and metabolism	PF00221.22	Lyase_aromatic	Aromatic amino acid lyase	cytoplasmic
A0A4S4D7Y0	TEA_027081	Galactinol--sucrose galactosyltransferase	-	galactinol--sucrose galactosyltransferase OS=Camellia sinensis var. sinensis OX=542762 GN=TEA_027081 PE=3 SV=1	0.4481	-1.158	0.0002713	down	yes	10012705	9159764	8953051	4282002	4642514	3679198	4201238	9.37517e+06	BP:primary metabolic process;BP:carbohydrate metabolic process;BP:metabolic process;BP:organic substance metabolic process;BP:biological_processMF:catalytic activity;MF:transferase activity;MF:transferase activity, transferring glycosyl groups;MF:molecular_function	GO:0044238;GO:0005975;GO:0008152;GO:0071704;GO:0008150GO:0003824;GO:0016740;GO:0016757;GO:0003674	K06617	E2.4.1.82	csin00052;csin01100	Galactose metabolism;Metabolic pathways	ENOG410YBU9	S:Function unknown	PF05691.15	Raffinose_syn	Raffinose synthase or seed imbibition protein Sip1	cytoplasmic
A0A2R4Q8Q9	PAL	Phenylalanine ammonia-lyase	-	phenylalanine ammonia-lyase (Fragment) OS=Camellia nitidissima OX=147926 GN=PAL PE=3 SV=1	0.2056	-2.282	0.0002372	down	yes	9875128	11559153	12250521	2078066	2405891	2441237	2308398	1.12283e+07	BP:carboxylic acid metabolic process;BP:cellular amino acid catabolic process;BP:oxoacid metabolic process;BP:nitrogen compound metabolic process;BP:small molecule metabolic process;BP:small molecule catabolic process;BP:organic cyclic compound metabolic process;BP:organic cyclic compound catabolic process;BP:organic substance catabolic process;BP:cellular amino acid metabolic process;BP:organic …	GO:0019752;GO:0009063;GO:0043436;GO:0006807;GO:0044281;GO:0044282;GO:1901360;GO:1901361;GO:1901575;GO:0006520;GO:0071704;GO:0044248;GO:1901605;GO:1901606;GO:0009987;GO:1902222;GO:1902221;GO:0006725;GO:0008150;GO:0008152;GO:0009074;GO:0009056;GO:0009072;GO:1901565;GO:0044238;GO:1901564;GO:0006082;GO:0006558;GO:0006559;GO:0046395;GO:0016054;GO:0044237;GO:0019439GO:0003674;GO:0016841;GO:0016840;GO:0…	K10775	PAL	csin00360;csin00940;csin01100;csin01110	Phenylalanine metabolism;Phenylpropanoid biosynthesis;Metabolic pathways;Biosynthesis of secondary metabolites	COG2986	E:Amino acid transport and metabolism	PF00221.22	Lyase_aromatic	Aromatic amino acid lyase	cytoplasmic
A0A7J7GP16	HYC85_022343	Galactinol--sucrose galactosyltransferase	-	galactinol--sucrose galactosyltransferase OS=Camellia sinensis OX=4442 GN=HYC85_022343 PE=3 SV=1	0.3459	-1.532	2.254e-05	down	yes	9370024	10001959	10151217	3219479	3708632	3285221	3404444	9.84107e+06	BP:primary metabolic process;BP:carbohydrate metabolic process;BP:metabolic process;BP:organic substance metabolic process;BP:biological_processMF:catalytic activity;MF:transferase activity;MF:transferase activity, transferring glycosyl groups;MF:molecular_function	GO:0044238;GO:0005975;GO:0008152;GO:0071704;GO:0008150GO:0003824;GO:0016740;GO:0016757;GO:0003674	K06617	E2.4.1.82	csin00052;csin01100	Galactose metabolism;Metabolic pathways	ENOG410YBU9	S:Function unknown	PF05691.15	Raffinose_syn	Raffinose synthase or seed imbibition protein Sip1	cytoplasmic
A0A1Z1XFT6	PAL	Phenylalanine ammonia-lyase	-	phenylalanine ammonia-lyase (Fragment) OS=Camellia flavida OX=147914 GN=PAL PE=3 SV=1	0.1948	-2.36	0.0002139	down	yes	9655728	10978657	12016769	2066301	2113353	2179304	2.11965e+06	10883718	BP:carboxylic acid metabolic process;BP:cellular amino acid catabolic process;BP:oxoacid metabolic process;BP:nitrogen compound metabolic process;BP:small molecule metabolic process;BP:small molecule catabolic process;BP:organic cyclic compound metabolic process;BP:organic cyclic compound catabolic process;BP:organic substance catabolic process;BP:cellular amino acid metabolic process;BP:organic …	GO:0019752;GO:0009063;GO:0043436;GO:0006807;GO:0044281;GO:0044282;GO:1901360;GO:1901361;GO:1901575;GO:0006520;GO:0071704;GO:0044248;GO:1901605;GO:1901606;GO:0009987;GO:1902222;GO:1902221;GO:0006725;GO:0008150;GO:0008152;GO:0009074;GO:0009056;GO:0009072;GO:1901565;GO:0044238;GO:1901564;GO:0006082;GO:0006558;GO:0006559;GO:0046395;GO:0016054;GO:0044237;GO:0019439GO:0003674;GO:0016841;GO:0016840;GO:0…	K10775	PAL	csin00360;csin00940;csin01100;csin01110	Phenylalanine metabolism;Phenylpropanoid biosynthesis;Metabolic pathways;Biosynthesis of secondary metabolites	COG2986	E:Amino acid transport and metabolism	PF00221.22	Lyase_aromatic	Aromatic amino acid lyase	cytoplasmic
A0A4S4EIU8	TEA_010228	Protein kinase domain-containing protein	-	Protein kinase domain-containing protein OS=Camellia sinensis var. sinensis OX=542762 GN=TEA_010228 PE=4 SV=1	2.535	1.342	0.0002565	up	yes	3149484	4507141	3372030	8955480	9407297	9596345	9.31971e+06	3.67622e+06	BP:phosphorylation;BP:nitrogen compound metabolic process;BP:organic substance metabolic process;BP:protein phosphorylation;BP:cellular process;BP:macromolecule modification;BP:protein modification process;BP:biological_process;BP:metabolic process;BP:primary metabolic process;BP:organonitrogen compound metabolic process;BP:protein metabolic process;BP:cellular metabolic process;BP:macromolecule …	GO:0016310;GO:0006807;GO:0071704;GO:0006468;GO:0009987;GO:0043412;GO:0036211;GO:0008150;GO:0008152;GO:0044238;GO:1901564;GO:0019538;GO:0044237;GO:0043170;GO:0006796;GO:0006793GO:0031224;GO:0016021;GO:0005575;GO:0110165GO:0035639;GO:0003674;GO:0005488;GO:0043167;GO:1901363;GO:0043168;GO:0000166;GO:0016740;GO:1901265;GO:0004672;GO:0017076;GO:0005524;GO:0016301;GO:0140096;GO:0036094;GO:0003824;GO:00…	------	------	------	------	COG0515	T:Signal transduction mechanisms	PF00069.28;PF07714.20;PF19160.3	Pkinase;PK_Tyr_Ser-Thr;SPARK	Protein kinase domain;Protein tyrosine and serine/threonine kinase;SPARK	chloroplast
A0A4S4F1F1	TEA_020234	Rab-GAP TBC domain-containing protein	-	Rab-GAP TBC domain-containing protein OS=Camellia sinensis var. sinensis OX=542762 GN=TEA_020234 PE=4 SV=1	2.043	1.031	1.624e-05	up	yes	3627075	3958818	3850038	7936683	7898377	7532082	7.78905e+06	3811977	------	------	------	------	------	------	COG5210	S:Function unknown	PF00566.21	RabGAP-TBC	Rab-GTPase-TBC domain	cytoplasmic
A0A7J7HE35	HYC85_012898	Peptidase A1 domain-containing protein	-	Peptidase A1 domain-containing protein OS=Camellia sinensis OX=4442 GN=HYC85_012898 PE=3 SV=1	2.278	1.188	2.41e-05	up	yes	3531794	3552604	3384986	7574990	8058199	8218025	7.9504e+06	3.48979e+06	BP:nitrogen compound metabolic process;BP:organic substance metabolic process;BP:proteolysis;BP:biological_process;BP:metabolic process;BP:primary metabolic process;BP:organonitrogen compound metabolic process;BP:protein metabolic process;BP:macromolecule metabolic processMF:endopeptidase activity;MF:molecular_function;MF:zinc ion binding;MF:nucleic acid binding;MF:peptidase activity;MF:heterocyc…	GO:0006807;GO:0071704;GO:0006508;GO:0008150;GO:0008152;GO:0044238;GO:1901564;GO:0019538;GO:0043170GO:0004175;GO:0003674;GO:0008270;GO:0003676;GO:0008233;GO:1901363;GO:0043169;GO:0046914;GO:0043167;GO:0070001;GO:0046872;GO:0016787;GO:0140096;GO:0003824;GO:0097159;GO:0004190;GO:0005488	------	------	------	------	ENOG410XNV7	O:Posttranslational modification, protein turnover, chaperones	PF14541.9;PF14543.9	TAXi_C;TAXi_N	Xylanase inhibitor C-terminal;Xylanase inhibitor N-terminal	plasma membrane
A0A4V6RYH1	TEA_002217	Galactinol--sucrose galactosyltransferase	-	galactinol--sucrose galactosyltransferase OS=Camellia sinensis var. sinensis OX=542762 GN=TEA_002217 PE=3 SV=1	4.357	2.123	9.351e-05	up	yes	1764690	2297765	2052595	9148396	8086871	9409665	8881644	2038350	BP:primary metabolic process;BP:carbohydrate metabolic process;BP:metabolic process;BP:organic substance metabolic process;BP:biological_processMF:galactinol-sucrose galactosyltransferase activity;MF:molecular_function;MF:catalytic activity;MF:transferase activity;MF:galactosyltransferase activity;MF:transferase activity, transferring glycosyl groups;MF:transferase activity, transferring hexosyl …	GO:0044238;GO:0005975;GO:0008152;GO:0071704;GO:0008150GO:0047274;GO:0003674;GO:0003824;GO:0016740;GO:0008378;GO:0016757;GO:0016758	K06611;K06617	E2.4.1.67;E2.4.1.82	csin00052;csin01100	Galactose metabolism;Metabolic pathways	ENOG410YBUA	S:Function unknown	PF05691.15	Raffinose_syn	Raffinose synthase or seed imbibition protein Sip1	cytoplasmic
A0A4S4D9R6	TEA_017089	PWWP domain-containing protein	-	PWWP domain-containing protein OS=Camellia sinensis var. sinensis OX=542762 GN=TEA_017089 PE=4 SV=1	2.636	1.398	0.01354	up	yes	839744	3315015	4822021	7809263	7882725	7971875	7.88795e+06	2992260	------	------	K17398	DNMT3A	csin00270;csin01100	Cysteine and methionine metabolism;Metabolic pathways	ENOG410YF1Z	S:Function unknown	PF00855.20	PWWP	PWWP domain	nuclear
A0A7J7GFD0	HYC85_022910	Protein kinase domain-containing protein	-	Protein kinase domain-containing protein OS=Camellia sinensis OX=4442 GN=HYC85_022910 PE=3 SV=1	2.145	1.101	0.0008164	up	yes	2990289	3406423	3021286	6970001	6002766	7226439	6.73307e+06	3.13933e+06	BP:phosphorylation;BP:nitrogen compound metabolic process;BP:signal transduction;BP:steroid hormone mediated signaling pathway;BP:regulation of biological process;BP:hormone-mediated signaling pathway;BP:organic substance metabolic process;BP:biological regulation;BP:protein phosphorylation;BP:cellular process;BP:regulation of cellular process;BP:macromolecule modification;BP:protein modification…	GO:0016310;GO:0006807;GO:0007165;GO:0043401;GO:0050789;GO:0009755;GO:0071704;GO:0065007;GO:0006468;GO:0009987;GO:0050794;GO:0043412;GO:0036211;GO:0008150;GO:0008152;GO:0009742;GO:0044238;GO:1901564;GO:0019538;GO:0044237;GO:0043170;GO:0006796;GO:0006793GO:0031224;GO:0016021;GO:0016020;GO:0110165;GO:0005886;GO:0005575GO:0035639;GO:1901363;GO:0003674;GO:0043167;GO:0004674;GO:0097367;GO:0000166;GO:00…	K14500	BSK	csin04075	Plant hormone signal transduction	ENOG410XQTV	T:Signal transduction mechanisms	PF07714.20;PF00069.28	PK_Tyr_Ser-Thr;Pkinase	Protein tyrosine and serine/threonine kinase;Protein kinase domain	cytoplasmic
A0A4S4DNZ0	TEA_013630	Formate dehydrogenase, mitochondrial	-	Formate dehydrogenase, mitochondrial OS=Camellia sinensis var. sinensis OX=542762 GN=TEA_013630 PE=3 SV=1	2.945	1.558	7.152e-05	up	yes	1994580	2228034	2540912	7046881	6474601	6395719	6639067	2.25451e+06	BP:carboxylic acid metabolic process;BP:cellular catabolic process;BP:small molecule metabolic process;BP:small molecule catabolic process;BP:organic substance catabolic process;BP:organic substance metabolic process;BP:cellular process;BP:monocarboxylic acid metabolic process;BP:formate metabolic process;BP:biological_process;BP:metabolic process;BP:monocarboxylic acid catabolic process;BP:oxoac…	GO:0019752;GO:0044248;GO:0044281;GO:0044282;GO:1901575;GO:0071704;GO:0009987;GO:0032787;GO:0015942;GO:0008150;GO:0008152;GO:0072329;GO:0043436;GO:0009056;GO:0042183;GO:0006082;GO:0046395;GO:0016054;GO:0044237GO:1990204;GO:0043229;GO:0043227;GO:0009536;GO:0005739;GO:0009507;GO:0110165;GO:1902494;GO:0009326;GO:0043231;GO:0032991;GO:0005575;GO:0043226GO:0051287;GO:0003674;GO:1901363;GO:1901265;GO:00…	K00122;K00058	FDH;serA, PHGDH	csin00630;csin01230;csin01200;csin01110;csin01100;csin00270;csin00260	Glyoxylate and dicarboxylate metabolism;Biosynthesis of amino acids;Carbon metabolism;Biosynthesis of secondary metabolites;Metabolic pathways;Cysteine and methionine metabolism;Glycine, serine and threonine metabolism	COG1052	C:Energy production and conversion	PF02826.22;PF00389.33	2-Hacid_dh_C;2-Hacid_dh	D-isomer specific 2-hydroxyacid dehydrogenase, NAD binding domain;D-isomer specific 2-hydroxyacid dehydrogenase, catalytic domain	mitochondrial
A0A7J7HDN4	HYC85_012620	Beta-amylase	-	Beta-amylase OS=Camellia sinensis OX=4442 GN=HYC85_012620 PE=3 SV=1	2.058	1.041	3.364e-06	up	yes	2809827	2971165	2859168	6049371	5922330	5812198	5.92797e+06	2.88005e+06	BP:cellular catabolic process;BP:glucan catabolic process;BP:response to water deprivation;BP:response to water;BP:cellular polysaccharide catabolic process;BP:cellular polysaccharide metabolic process;BP:cellular carbohydrate metabolic process;BP:cellular macromolecule metabolic process;BP:starch metabolic process;BP:starch catabolic process;BP:organic substance metabolic process;BP:cellular glu…	GO:0044248;GO:0009251;GO:0009414;GO:0009415;GO:0044247;GO:0044264;GO:0044262;GO:0044260;GO:0005982;GO:0005983;GO:0071704;GO:0006073;GO:1901700;GO:0044275;GO:0009628;GO:0009987;GO:1901575;GO:0000272;GO:0006950;GO:0008150;GO:0001101;GO:0008152;GO:0042221;GO:0010035;GO:0009056;GO:0009057;GO:0044042;GO:0044238;GO:0005975;GO:0005976;GO:0050896;GO:0016052;GO:0044237;GO:0043170GO:0016787;GO:0016798;GO:0…	K01177	E3.2.1.2	csin00500;csin01100;csin01110	Starch and sucrose metabolism;Metabolic pathways;Biosynthesis of secondary metabolites	ENOG410XRH5	S:Function unknown	PF01373.20	Glyco_hydro_14	Glycosyl hydrolase family 14	chloroplast
A0A4S4DQP5	TEA_006651	DUF3700 domain-containing protein	-	DUF3700 domain-containing protein OS=Camellia sinensis var. sinensis OX=542762 GN=TEA_006651 PE=4 SV=1	26.8	4.744	6.165e-07	up	yes	325552	318602	300107	8553608	8145611	8604655	8.43462e+06	314754	------	------	------	------	------	------	ENOG410YD56	S:Function unknown	PF12481.11	DUF3700	Aluminium induced protein	cytoplasmic
A0A4S4E2H9	TEA_024134	Thioredoxin domain-containing protein	-	Thioredoxin domain-containing protein OS=Camellia sinensis var. sinensis OX=542762 GN=TEA_024134 PE=4 SV=1	0.4388	-1.188	0.04431	down	yes	5576120	5364387	5648535	1404359	4562340	1312407	2.42637e+06	5.52968e+06	MF:catalytic activity, acting on a protein;MF:catalytic activity;MF:molecular_function;MF:oxidoreductase activity, acting on a sulfur group of donors;MF:disulfide oxidoreductase activity;MF:protein disulfide oxidoreductase activity;MF:oxidoreductase activity	GO:0140096;GO:0003824;GO:0003674;GO:0016667;GO:0015036;GO:0015035;GO:0016491	K03671	trxA	------	------	COG0526	O:Posttranslational modification, protein turnover, chaperones	PF00085.23	Thioredoxin	Thioredoxin	chloroplast
A0A7J7HWT8	HYC85_004528	Ribonucleoside-diphosphate reductase small chain	-	Ribonucleoside-diphosphate reductase small chain OS=Camellia sinensis OX=4442 GN=HYC85_004528 PE=3 SV=1	0.3098	-1.691	8.394e-06	down	yes	5797905	6063434	5972038	2030079	1624374	1870406	1.84162e+06	5944459	BP:cellular biosynthetic process;BP:cellular nitrogen compound metabolic process;BP:nucleotide biosynthetic process;BP:small molecule metabolic process;BP:organic cyclic compound biosynthetic process;BP:organic cyclic compound metabolic process;BP:nucleobase-containing compound metabolic process;BP:organic substance metabolic process;BP:heterocycle biosynthetic process;BP:organic substance biosyn…	GO:0044249;GO:0034641;GO:0009165;GO:0044281;GO:1901362;GO:1901360;GO:0006139;GO:0071704;GO:0018130;GO:1901576;GO:0009987;GO:0006725;GO:0009263;GO:0009262;GO:0009117;GO:0008152;GO:0019438;GO:0034654;GO:0090407;GO:0055086;GO:0046483;GO:0044238;GO:0044271;GO:1901137;GO:1901135;GO:0009058;GO:0044237;GO:0006796;GO:0006807;GO:1901293;GO:0006793;GO:0019637;GO:0008150;GO:0006753GO:0003674;GO:0016491;GO:0…	K10808	RRM2	csin00240;csin00480;csin01100;csin01232;csin00230	Pyrimidine metabolism;Glutathione metabolism;Metabolic pathways;Nucleotide metabolism;Purine metabolism	COG0208	O:Posttranslational modification, protein turnover, chaperones	PF00268.24	Ribonuc_red_sm	Ribonucleotide reductase, small chain	peroxisomal
A0A4S4DT55	TEA_000831	Protein kinase domain-containing protein	-	Protein kinase domain-containing protein OS=Camellia sinensis var. sinensis OX=542762 GN=TEA_000831 PE=4 SV=1	2.198	1.136	0.0273	up	yes	2325488	2552335	2403711	5936016	6414476	3651248	5.33391e+06	2427178	BP:phosphorylation;BP:nitrogen compound metabolic process;BP:organic substance metabolic process;BP:protein phosphorylation;BP:cellular process;BP:macromolecule modification;BP:protein modification process;BP:biological_process;BP:metabolic process;BP:primary metabolic process;BP:organonitrogen compound metabolic process;BP:protein metabolic process;BP:cellular metabolic process;BP:macromolecule …	GO:0016310;GO:0006807;GO:0071704;GO:0006468;GO:0009987;GO:0043412;GO:0036211;GO:0008150;GO:0008152;GO:0044238;GO:1901564;GO:0019538;GO:0044237;GO:0043170;GO:0006796;GO:0006793GO:0035639;GO:0003674;GO:0005488;GO:0043167;GO:1901363;GO:1901265;GO:0043168;GO:0000166;GO:0016740;GO:0004672;GO:0017076;GO:0005524;GO:0016301;GO:0140096;GO:0036094;GO:0003824;GO:0016772;GO:0030554;GO:0097159;GO:0097367;GO:0…	------	------	------	------	COG0515	K:Transcription	PF07714.20;PF00069.28	PK_Tyr_Ser-Thr;Pkinase	Protein tyrosine and serine/threonine kinase;Protein kinase domain	cytoplasmic
A0A4V3WJ65	TEA_002825	S5 DRBM domain-containing protein	-	S5 DRBM domain-containing protein OS=Camellia sinensis var. sinensis OX=542762 GN=TEA_002825 PE=3 SV=1	0.4838	-1.048	0.04545	down	yes	5465546	4700419	5108042	1471785	4236034	1681099	2.46297e+06	5.09134e+06	BP:cellular biosynthetic process;BP:organic substance biosynthetic process;BP:cellular nitrogen compound biosynthetic process;BP:cellular macromolecule metabolic process;BP:cellular amide metabolic process;BP:peptide biosynthetic process;BP:organic substance metabolic process;BP:organonitrogen compound biosynthetic process;BP:amide biosynthetic process;BP:cellular process;BP:cellular macromolecul…	GO:0044249;GO:1901576;GO:0044271;GO:0044260;GO:0043603;GO:0043043;GO:0071704;GO:1901566;GO:0043604;GO:0009987;GO:0034645;GO:0009059;GO:0008150;GO:0008152;GO:1901564;GO:0034641;GO:0044238;GO:0019538;GO:0009058;GO:0044237;GO:0043170;GO:0006807;GO:0006518;GO:0006412GO:0015935;GO:0043226;GO:0043229;GO:0043228;GO:0110165;GO:0000314;GO:0044391;GO:0032991;GO:0005840;GO:0043232;GO:1990904;GO:0005575;GO:0…	K02988	RP-S5, MRPS5, rpsE	csin03010	Ribosome	COG0098	C:Energy production and conversion	PF03719.18;PF00333.23	Ribosomal_S5_C;Ribosomal_S5	Ribosomal protein S5, C-terminal domain;Ribosomal protein S5, N-terminal domain	chloroplast
A0A4S4EYR8	TEA_007694	Beta-amylase	-	Beta-amylase OS=Camellia sinensis var. sinensis OX=542762 GN=TEA_007694 PE=3 SV=1	2.293	1.197	1.113e-06	up	yes	2240050	2351920	2269251	5311303	5276721	5142556	5.24353e+06	2.28707e+06	BP:cellular catabolic process;BP:glucan catabolic process;BP:response to water deprivation;BP:response to water;BP:cellular polysaccharide catabolic process;BP:cellular polysaccharide metabolic process;BP:cellular carbohydrate metabolic process;BP:cellular macromolecule metabolic process;BP:starch metabolic process;BP:starch catabolic process;BP:organic substance metabolic process;BP:cellular glu…	GO:0044248;GO:0009251;GO:0009414;GO:0009415;GO:0044247;GO:0044264;GO:0044262;GO:0044260;GO:0005982;GO:0005983;GO:0071704;GO:0006073;GO:1901700;GO:0044275;GO:0009628;GO:0009987;GO:1901575;GO:0000272;GO:0006950;GO:0008150;GO:0001101;GO:0008152;GO:0042221;GO:0010035;GO:0009056;GO:0009057;GO:0044042;GO:0044238;GO:0005975;GO:0005976;GO:0050896;GO:0016052;GO:0044237;GO:0043170GO:0016787;GO:0016798;GO:0…	K01177	E3.2.1.2	csin00500;csin01100;csin01110	Starch and sucrose metabolism;Metabolic pathways;Biosynthesis of secondary metabolites	ENOG410XRH5	S:Function unknown	PF01373.20	Glyco_hydro_14	Glycosyl hydrolase family 14	chloroplast
A0A4S4DED1	TEA_000217	Basic secretory protease	-	Plant basic secretory protein (BSP) family protein OS=Camellia sinensis var. sinensis OX=542762 GN=TEA_000217 PE=4 SV=1	2.021	1.015	0.0001841	up	yes	2186108	2538656	2741288	4828262	5132126	5127868	5.02942e+06	2488684	------	------	------	------	------	------	ENOG4111I5H	S:Function unknown	PF04450.15	BSP	Peptidase of plants and bacteria	extracellular
A0A7J7HG21	HYC85_012897	CCHC-type domain-containing protein	-	CCHC-type domain-containing protein OS=Camellia sinensis OX=4442 GN=HYC85_012897 PE=3 SV=1	2.331	1.221	5.229e-05	up	yes	2297161	2174042	2248410	4932712	5252340	5480396	5221816	2239871	BP:cell differentiation;BP:nitrogen compound metabolic process;BP:cellular developmental process;BP:organic substance metabolic process;BP:proteolysis;BP:developmental process;BP:cellular process;BP:biological_process;BP:metabolic process;BP:primary metabolic process;BP:organonitrogen compound metabolic process;BP:macromolecule metabolic process;BP:protein metabolic processCC:intracellular organe…	GO:0030154;GO:0006807;GO:0048869;GO:0071704;GO:0006508;GO:0032502;GO:0009987;GO:0008150;GO:0008152;GO:0044238;GO:1901564;GO:0043170;GO:0019538GO:0043229;GO:0043227;GO:0043226;GO:0005634;GO:0110165;GO:0043231;GO:0005575GO:0004175;GO:1901363;GO:0003674;GO:0005488;GO:0003676;GO:0003677;GO:0008233;GO:0043169;GO:0046914;GO:0043167;GO:0070001;GO:0046872;GO:0140110;GO:0016787;GO:0140096;GO:0008289;GO:00…	------	------	------	------	ENOG410XNV7	O:Posttranslational modification, protein turnover, chaperones	PF14541.9;PF14543.9;PF14223.9;PF00098.26	TAXi_C;TAXi_N;Retrotran_gag_2;zf-CCHC	Xylanase inhibitor C-terminal;Xylanase inhibitor N-terminal;gag-polypeptide of LTR copia-type;Zinc knuckle	nuclear
A0A7J7I9K3	HYC85_002912	Formate dehydrogenase, mitochondrial	-	Formate dehydrogenase, mitochondrial OS=Camellia sinensis OX=4442 GN=HYC85_002912 PE=3 SV=1	2.909	1.541	4.689e-05	up	yes	1857271	1719537	1996047	5744289	5220833	5244981	5.40337e+06	1.85762e+06	BP:carboxylic acid metabolic process;BP:cellular catabolic process;BP:small molecule metabolic process;BP:small molecule catabolic process;BP:organic substance catabolic process;BP:organic substance metabolic process;BP:cellular process;BP:monocarboxylic acid metabolic process;BP:formate metabolic process;BP:biological_process;BP:metabolic process;BP:monocarboxylic acid catabolic process;BP:oxoac…	GO:0019752;GO:0044248;GO:0044281;GO:0044282;GO:1901575;GO:0071704;GO:0009987;GO:0032787;GO:0015942;GO:0008150;GO:0008152;GO:0072329;GO:0043436;GO:0009056;GO:0042183;GO:0006082;GO:0046395;GO:0016054;GO:0044237GO:1990204;GO:0043229;GO:0043227;GO:0009536;GO:0005739;GO:0009507;GO:0110165;GO:1902494;GO:0009326;GO:0043231;GO:0032991;GO:0005575;GO:0043226GO:0051287;GO:0003674;GO:1901363;GO:1901265;GO:00…	K00122;K00058	FDH;serA, PHGDH	csin00630;csin01230;csin01200;csin01110;csin01100;csin00270;csin00260	Glyoxylate and dicarboxylate metabolism;Biosynthesis of amino acids;Carbon metabolism;Biosynthesis of secondary metabolites;Metabolic pathways;Cysteine and methionine metabolism;Glycine, serine and threonine metabolism	COG1052	G:Carbohydrate transport and metabolism	PF02826.22;PF00389.33	2-Hacid_dh_C;2-Hacid_dh	D-isomer specific 2-hydroxyacid dehydrogenase, NAD binding domain;D-isomer specific 2-hydroxyacid dehydrogenase, catalytic domain	mitochondrial
A0A4S4DUA7	TEA_010187	tRNA (Cytosine(38)-C(5))-methyltransferase	-	Uncharacterized protein OS=Camellia sinensis var. sinensis OX=542762 GN=TEA_010187 PE=3 SV=1	5.692	2.509	0.00013	up	yes	1316752	890612	993791	6588430	6144054	5488675	6.07372e+06	1.06705e+06	BP:negative regulation of metabolic process;BP:metabolic process;BP:regulation of metabolic process;BP:RNA methylation;BP:RNA modification;BP:nucleic acid metabolic process;BP:tRNA C5-cytosine methylation;BP:ncRNA metabolic process;BP:organic cyclic compound metabolic process;BP:ncRNA processing;BP:tRNA methylation;BP:negative regulation of macromolecule metabolic process;BP:cellular macromolecul…	GO:0009892;GO:0008152;GO:0019222;GO:0001510;GO:0009451;GO:0090304;GO:0002946;GO:0034660;GO:1901360;GO:0034470;GO:0030488;GO:0010605;GO:0044260;GO:0040029;GO:0050789;GO:0008150;GO:0071704;GO:0065007;GO:0006400;GO:0048519;GO:0045814;GO:0032259;GO:0010468;GO:0008033;GO:0006139;GO:0060255;GO:0009987;GO:0006725;GO:0043412;GO:0043414;GO:0046483;GO:0016070;GO:0044238;GO:0034641;GO:0044237;GO:0043170;GO:…	K17616;K15336	CTDSPL2;TRDMT1, DNMT2	------	------	COG0270	L:Replication, recombination and repair	PF00145.20	DNA_methylase	C-5 cytosine-specific DNA methylase	cytoplasmic
A0A7J7HW69	HYC85_003892	Expansin-like EG45 domain-containing protein	-	Expansin-like EG45 domain-containing protein OS=Camellia sinensis OX=4442 GN=HYC85_003892 PE=4 SV=1	2.219	1.15	0.004249	up	yes	2255424	1772028	2409799	4382106	5567557	4334016	4.76123e+06	2.14575e+06	BP:response to biotic stimulus;BP:response to external stimulus;BP:response to external biotic stimulus;BP:response to stimulus;BP:defense response;BP:systemic acquired resistance;BP:response to stress;BP:defense response to other organism;BP:interspecies interaction between organisms;BP:biological_process;BP:response to other organismCC:cellular_component;CC:apoplast;CC:extracellular region;CC:c…	GO:0009607;GO:0009605;GO:0043207;GO:0050896;GO:0006952;GO:0009627;GO:0006950;GO:0098542;GO:0044419;GO:0008150;GO:0051707GO:0005575;GO:0048046;GO:0005576;GO:0110165	------	------	------	------	ENOG410XTMI;ENOG41123UD	S:Function unknown;	PF03330.21	DPBB_1	Lytic transglycolase	extracellular
A0A7J7HNL5	HYC85_007165	Asparagine synthetase [glutamine-hydrolyzing]	-	Asparagine synthetase [glutamine-hydrolyzing] OS=Camellia sinensis OX=4442 GN=HYC85_007165 PE=4 SV=1	2.402	1.264	2.887e-05	up	yes	2091343	1786840	1942984	4795265	4703464	4482414	4660381	1940389	BP:glutamine family amino acid metabolic process;BP:carboxylic acid metabolic process;BP:cellular biosynthetic process;BP:nitrogen compound metabolic process;BP:aspartate family amino acid biosynthetic process;BP:aspartate family amino acid metabolic process;BP:small molecule biosynthetic process;BP:organic substance biosynthetic process;BP:asparagine biosynthetic process;BP:asparagine metabolic …	GO:0009064;GO:0019752;GO:0044249;GO:0006807;GO:0009067;GO:0009066;GO:0044283;GO:1901576;GO:0006529;GO:0006528;GO:0006520;GO:0006541;GO:0071704;GO:1901605;GO:1901607;GO:0008652;GO:0009987;GO:0009058;GO:0008150;GO:0008152;GO:0043436;GO:0044238;GO:1901564;GO:0006082;GO:1901566;GO:0046394;GO:0016053;GO:0044237;GO:0044281GO:0031224;GO:0016021;GO:0005575;GO:0110165GO:0005488;GO:0035639;GO:0000166;GO:19…	K01953	asnB, ASNS	csin01230;csin00250;csin01100;csin01110	Biosynthesis of amino acids;Alanine, aspartate and glutamate metabolism;Metabolic pathways;Biosynthesis of secondary metabolites	COG0367	E:Amino acid transport and metabolism	PF00733.24;PF13537.9;PF13522.9;PF12481.11	Asn_synthase;GATase_7;GATase_6;DUF3700	Asparagine synthase;Glutamine amidotransferase domain;Glutamine amidotransferase domain;Aluminium induced protein	chloroplast
A0A4S4EMG7	TEA_011381	Glycosyltransferase	-	Glycosyltransferase OS=Camellia sinensis var. sinensis OX=542762 GN=TEA_011381 PE=3 SV=1	0.4216	-1.246	0.01972	down	yes	4710408	4404767	4753916	1249534	3353037	1244387	1948986	4.62303e+06	MF:catalytic activity;MF:transferase activity;MF:UDP-glycosyltransferase activity;MF:molecular_function;MF:transferase activity, transferring glycosyl groups	GO:0003824;GO:0016740;GO:0008194;GO:0003674;GO:0016757	------	------	------	------	COG1819	S:Function unknown	PF00201.21	UDPGT	UDP-glucoronosyl and UDP-glucosyl transferase	cytoplasmic
A0A7J7I3R0	HYC85_000881	Phosphoribosylanthranilate isomerase	-	phosphoribosylanthranilate isomerase OS=Camellia sinensis OX=4442 GN=HYC85_000881 PE=3 SV=1	2.307	1.206	0.04772	up	yes	3110311	1026555	1433011	3129804	4856264	4865333	4.2838e+06	1.85663e+06	BP:cellular amino acid metabolic process;BP:carboxylic acid metabolic process;BP:oxoacid metabolic process;BP:cellular nitrogen compound metabolic process;BP:nitrogen compound metabolic process;BP:small molecule metabolic process;BP:small molecule biosynthetic process;BP:organic cyclic compound biosynthetic process;BP:organonitrogen compound biosynthetic process;BP:organic substance biosynthetic …	GO:0006520;GO:0019752;GO:0043436;GO:0034641;GO:0006807;GO:0044281;GO:0044283;GO:1901362;GO:1901566;GO:1901576;GO:0000162;GO:0042401;GO:0006568;GO:0071704;GO:0008652;GO:1901360;GO:0046483;GO:1901605;GO:1901607;GO:0018130;GO:0009308;GO:0006082;GO:0009987;GO:0006725;GO:0006586;GO:0009058;GO:0008150;GO:0008152;GO:0046219;GO:0044271;GO:0042435;GO:0042430;GO:0009072;GO:0009073;GO:0044238;GO:1901564;GO:…	K01817	trpF	csin00400;csin01230;csin01110;csin01100	Phenylalanine, tyrosine and tryptophan biosynthesis;Biosynthesis of amino acids;Biosynthesis of secondary metabolites;Metabolic pathways	COG0135	E:Amino acid transport and metabolism	PF00697.25	PRAI	N	cytoplasmic
A0A4V3WJZ1	TEA_007714	Homogentisate 1,2-dioxygenase	-	homogentisate 1,2-dioxygenase OS=Camellia sinensis var. sinensis OX=542762 GN=TEA_007714 PE=3 SV=1	3.186	1.672	5.464e-07	up	yes	1341372	1399460	1447151	4361398	4487724	4494811	4.44798e+06	1.39599e+06	BP:benzene-containing compound metabolic process;BP:carboxylic acid metabolic process;BP:cellular catabolic process;BP:oxoacid metabolic process;BP:nitrogen compound metabolic process;BP:small molecule metabolic process;BP:small molecule catabolic process;BP:phenol-containing compound metabolic process;BP:homogentisate metabolic process;BP:organic cyclic compound metabolic process;BP:organic cycl…	GO:0042537;GO:0019752;GO:0044248;GO:0043436;GO:0006807;GO:0044281;GO:0044282;GO:0018958;GO:1901999;GO:1901360;GO:1901361;GO:1901575;GO:0006520;GO:0071704;GO:1901605;GO:1901606;GO:1902221;GO:0019336;GO:1902222;GO:0009063;GO:0009987;GO:0006725;GO:0032787;GO:0008150;GO:0008152;GO:0072329;GO:0009074;GO:0006558;GO:0009056;GO:0009072;GO:0006570;GO:0044238;GO:0006572;GO:1901564;GO:1901565;GO:0006082;GO:…	K00451	HGD, hmgA	csin00350;csin01100	Tyrosine metabolism;Metabolic pathways	COG3508	Q:Secondary metabolites biosynthesis, transport and catabolism	PF20510.1;PF04209.16	HgmA_N;HgmA_C	Homogentisate 1,2-dioxygenase N-terminal;Homogentisate 1,2-dioxygenase C-terminal	cytoplasmic
A0A7J7HZM7	HYC85_005487	CDK5RAP1-like protein	-	CDK5RAP1-like protein OS=Camellia sinensis OX=4442 GN=HYC85_005487 PE=3 SV=1	0.4615	-1.116	0.01055	down	yes	3356374	3996274	3741057	1258526	1361260	2500322	1.7067e+06	3.6979e+06	BP:regulation of kinase activity;BP:regulation of phosphate metabolic process;BP:regulation of primary metabolic process;BP:regulation of metabolic process;BP:RNA modification;BP:organic cyclic compound metabolic process;BP:negative regulation of cell cycle;BP:negative regulation of molecular function;BP:negative regulation of biological process;BP:ncRNA processing;BP:regulation of macromolecule …	GO:0043549;GO:0019220;GO:0080090;GO:0019222;GO:0009451;GO:1901360;GO:0045786;GO:0044092;GO:0048519;GO:0034470;GO:0060255;GO:0045859;GO:0046483;GO:0042325;GO:0042326;GO:1904029;GO:0033673;GO:0009892;GO:0006807;GO:0034660;GO:0071901;GO:0071900;GO:0051348;GO:1904030;GO:0065007;GO:0065009;GO:0050790;GO:0050794;GO:0043412;GO:0008150;GO:0008152;GO:0010605;GO:0016070;GO:0031400;GO:0051338;GO:0045736;GO:…	K15865	CDKAL1	------	------	COG0621	J:Translation, ribosomal structure and biogenesis	PF04055.24;PF00919.23;PF01938.23	Radical_SAM;UPF0004;TRAM	Radical SAM superfamily;Uncharacterized protein family UPF0004;TRAM domain	cytoplasmic
A0A7J7HRC7	HYC85_008286	DUF3700 domain-containing protein	-	DUF3700 domain-containing protein OS=Camellia sinensis OX=4442 GN=HYC85_008286 PE=4 SV=1	29.78	4.896	1.586e-08	up	yes	193979	149069	162978	5083580	4974171	5010370	5022707	168675	------	------	------	------	------	------	ENOG410YD56	S:Function unknown	PF12481.11	DUF3700	Aluminium induced protein	ER
A0A7J7GBT5	HYC85_025725	Galactinol--sucrose galactosyltransferase	-	galactinol--sucrose galactosyltransferase OS=Camellia sinensis OX=4442 GN=HYC85_025725 PE=3 SV=1	0.3863	-1.372	0.0001362	down	yes	3444430	3837678	3524584	1340024	1577939	1256566	1.39151e+06	3.60223e+06	BP:primary metabolic process;BP:carbohydrate metabolic process;BP:metabolic process;BP:organic substance metabolic process;BP:biological_processMF:catalytic activity;MF:transferase activity;MF:transferase activity, transferring glycosyl groups;MF:molecular_function	GO:0044238;GO:0005975;GO:0008152;GO:0071704;GO:0008150GO:0003824;GO:0016740;GO:0016757;GO:0003674	K06617	E2.4.1.82	csin00052;csin01100	Galactose metabolism;Metabolic pathways	ENOG410YBU9	S:Function unknown	PF05691.15	Raffinose_syn	Raffinose synthase or seed imbibition protein Sip1	cytoplasmic
A0A2I6RLH9	CHIT	-	-	Chitinase OS=Camellia fraterna OX=542725 GN=CHIT PE=2 SV=1	2.647	1.404	0.03847	up	yes	749579	2160720	1005228	4151245	2349846	3861579	3.45422e+06	1.30518e+06	BP:amino sugar catabolic process;BP:cellular catabolic process;BP:cell wall macromolecule metabolic process;BP:nitrogen compound metabolic process;BP:aminoglycan metabolic process;BP:organic substance catabolic process;BP:cellular macromolecule catabolic process;BP:cellular macromolecule metabolic process;BP:cell wall macromolecule catabolic process;BP:organic substance metabolic process;BP:chiti…	GO:0046348;GO:0044248;GO:0044036;GO:0006807;GO:0006022;GO:1901575;GO:0044265;GO:0044260;GO:0016998;GO:0071704;GO:0006030;GO:0006032;GO:0009987;GO:0008150;GO:0008152;GO:0005975;GO:0009056;GO:0009057;GO:0044238;GO:1901564;GO:1901565;GO:0006040;GO:1901136;GO:1901135;GO:0044237;GO:0043170;GO:1901072;GO:1901071;GO:0006026GO:0016798;GO:0003674;GO:0008061;GO:0016787;GO:0003824;GO:0004568;GO:0097367;GO:0…	K01183	E3.2.1.14	csin00520;csin01100	Amino sugar and nucleotide sugar metabolism;Metabolic pathways	COG3979	G:Carbohydrate transport and metabolism	PF00182.22;PF00187.22	Glyco_hydro_19;Chitin_bind_1	Chitinase class I;Chitin recognition protein	vacuolar
A0A7J7H9X6	HYC85_011756	Homogentisate 1,2-dioxygenase	-	homogentisate 1,2-dioxygenase OS=Camellia sinensis OX=4442 GN=HYC85_011756 PE=3 SV=1	2.936	1.554	2.124e-06	up	yes	1154959	1230764	1235212	3443250	3607646	3579484	3543460	1.20698e+06	BP:benzene-containing compound metabolic process;BP:carboxylic acid metabolic process;BP:cellular catabolic process;BP:oxoacid metabolic process;BP:nitrogen compound metabolic process;BP:small molecule metabolic process;BP:small molecule catabolic process;BP:phenol-containing compound metabolic process;BP:homogentisate metabolic process;BP:organic cyclic compound metabolic process;BP:organic cycl…	GO:0042537;GO:0019752;GO:0044248;GO:0043436;GO:0006807;GO:0044281;GO:0044282;GO:0018958;GO:1901999;GO:1901360;GO:1901361;GO:1901575;GO:0006520;GO:0071704;GO:1901605;GO:1901606;GO:1902221;GO:0019336;GO:1902222;GO:0009063;GO:0009987;GO:0006725;GO:0032787;GO:0008150;GO:0008152;GO:0072329;GO:0009074;GO:0006558;GO:0009056;GO:0009072;GO:0006570;GO:0044238;GO:0006572;GO:1901564;GO:1901565;GO:0006082;GO:…	K00451	HGD, hmgA	csin00350;csin01100	Tyrosine metabolism;Metabolic pathways	COG3508	Q:Secondary metabolites biosynthesis, transport and catabolism	PF20510.1;PF04209.16	HgmA_N;HgmA_C	Homogentisate 1,2-dioxygenase N-terminal;Homogentisate 1,2-dioxygenase C-terminal	cytoplasmic
A0A7J7FYH4	HYC85_028809	4-coumarate--CoA ligase	-	4-coumarate--CoA ligase OS=Camellia sinensis OX=4442 GN=HYC85_028809 PE=4 SV=1	2.154	1.107	0.006061	up	yes	1769531	1203991	1381925	2593957	3439195	3349580	3.12758e+06	1.45182e+06	BP:ferulate metabolic process;BP:response to stress;BP:ether metabolic process;BP:small molecule biosynthetic process;BP:carboxylic acid metabolic process;BP:organic hydroxy compound metabolic process;BP:cellular biosynthetic process;BP:phenol-containing compound metabolic process;BP:circadian rhythm;BP:phenylpropanoid metabolic process;BP:phenylpropanoid biosynthetic process;BP:response to endog…	GO:0033494;GO:0006950;GO:0018904;GO:0044283;GO:0019752;GO:1901615;GO:0044249;GO:0018958;GO:0007623;GO:0009698;GO:0009699;GO:0009719;GO:0016053;GO:0009753;GO:0048511;GO:0044550;GO:0033993;GO:0042537;GO:0009611;GO:0009803;GO:0072330;GO:0071704;GO:0070542;GO:0009987;GO:1901576;GO:0019748;GO:0006725;GO:0032787;GO:0009403;GO:0008150;GO:0009404;GO:0008152;GO:0043436;GO:0042221;GO:0010033;GO:1901700;GO:…	K01904;K10526	4CL;OPCL1	csin00130;csin00592;csin00940;csin01100;csin01110	Ubiquinone and other terpenoid-quinone biosynthesis;alpha-Linolenic acid metabolism;Phenylpropanoid biosynthesis;Metabolic pathways;Biosynthesis of secondary metabolites	COG0318;COG0318	I:Lipid transport and metabolism;Q:Secondary metabolites biosynthesis, transport and catabolism	PF00501.31;PF13193.9	AMP-binding;AMP-binding_C	AMP-binding enzyme;AMP-binding enzyme C-terminal domain	cytoplasmic
F4YFA6	-	Pollen Ole e 1 allergen and extensin family protein	-	Pollen Ole e 1 allergen and extensin family protein OS=Camellia sinensis OX=4442 PE=2 SV=1	2.092	1.065	0.0001466	up	yes	1383224	1601872	1311953	2872436	3108680	3006839	2995985	1.43235e+06	------	------	------	------	------	------	ENOG41117MK	S:Function unknown	------	------	------	extracellular
A0A4S4EQW6	TEA_002273	RING-type E3 ubiquitin transferase	-	RING-type E3 ubiquitin transferase OS=Camellia sinensis var. sinensis OX=542762 GN=TEA_002273 PE=4 SV=1	2.271	1.183	0.0348	up	yes	1375611	1296879	1208779	1900783	3368038	3545690	2.93817e+06	1.29376e+06	BP:cellular biosynthetic process;BP:cellular macromolecule biosynthetic process;BP:organic substance biosynthetic process;BP:cellular macromolecule metabolic process;BP:organic substance metabolic process;BP:cellular process;BP:biosynthetic process;BP:macromolecule biosynthetic process;BP:biological_process;BP:metabolic process;BP:rescue of stalled ribosome;BP:cellular metabolic process;BP:macrom…	GO:0044249;GO:0034645;GO:1901576;GO:0044260;GO:0071704;GO:0009987;GO:0009058;GO:0009059;GO:0008150;GO:0008152;GO:0072344;GO:0044237;GO:0043170;GO:0006414GO:0003674;GO:0005488;GO:0019787;GO:0061630;GO:0043167;GO:0016740;GO:0046872;GO:0043169;GO:0140096;GO:0003824;GO:0004842;GO:0061659	K22381	ZNF598	------	------	COG5236	S:Function unknown	------	------	------	cytoplasmic
A0A7J7I3E9	HYC85_005903	Galactinol--sucrose galactosyltransferase	-	galactinol--sucrose galactosyltransferase OS=Camellia sinensis OX=4442 GN=HYC85_005903 PE=3 SV=1	4.096	2.034	0.001667	up	yes	831426	796206	794294	3334749	2718135	3866180	3.30635e+06	807309	BP:primary metabolic process;BP:carbohydrate metabolic process;BP:metabolic process;BP:organic substance metabolic process;BP:biological_processMF:galactinol-sucrose galactosyltransferase activity;MF:molecular_function;MF:catalytic activity;MF:transferase activity;MF:galactosyltransferase activity;MF:transferase activity, transferring glycosyl groups;MF:transferase activity, transferring hexosyl …	GO:0044238;GO:0005975;GO:0008152;GO:0071704;GO:0008150GO:0047274;GO:0003674;GO:0003824;GO:0016740;GO:0008378;GO:0016757;GO:0016758	K06611;K06617	E2.4.1.67;E2.4.1.82	csin00052;csin01100	Galactose metabolism;Metabolic pathways	ENOG410YBUA	S:Function unknown	PF05691.15	Raffinose_syn	Raffinose synthase or seed imbibition protein Sip1	cytoplasmic
A0A7J7I2Y0	HYC85_000498	C2H2-type domain-containing protein	-	C2H2-type domain-containing protein OS=Camellia sinensis OX=4442 GN=HYC85_000498 PE=4 SV=1	0.4193	-1.254	0.003406	down	yes	3122754	2326733	3091210	1188167	1102228	1290799	1.19373e+06	2846899	CC:cytoplasm;CC:intracellular membrane-bounded organelle;CC:nucleus;CC:cellular_component;CC:intracellular organelle;CC:membrane-bounded organelle;CC:organelle;CC:cellular anatomical entity	GO:0005737;GO:0043231;GO:0005634;GO:0005575;GO:0043229;GO:0043227;GO:0043226;GO:0110165	------	------	------	------	ENOG41121RP	S:Function unknown	------	------	------	cytoplasmic
A0A4S4DES9	TEA_004617	Beta-amylase	-	Beta-amylase OS=Camellia sinensis var. sinensis OX=542762 GN=TEA_004617 PE=3 SV=1	2.099	1.07	0.001349	up	yes	1221837	1290596	1369190	2653053	3043033	2451968	2716018	1.29387e+06	BP:cellular catabolic process;BP:glucan catabolic process;BP:response to water deprivation;BP:response to water;BP:cellular polysaccharide catabolic process;BP:cellular polysaccharide metabolic process;BP:cellular carbohydrate metabolic process;BP:cellular macromolecule metabolic process;BP:starch metabolic process;BP:starch catabolic process;BP:cellular carbohydrate catabolic process;BP:organic …	GO:0044248;GO:0009251;GO:0009414;GO:0009415;GO:0044247;GO:0044264;GO:0044262;GO:0044260;GO:0005982;GO:0005983;GO:0044275;GO:0071704;GO:0006073;GO:1901700;GO:0009987;GO:0009628;GO:1901575;GO:0000272;GO:0006950;GO:0008150;GO:0001101;GO:0008152;GO:0042221;GO:0010035;GO:0009056;GO:0009057;GO:0044042;GO:0044238;GO:0005975;GO:0005976;GO:0050896;GO:0016052;GO:0044237;GO:0043170GO:0016798;GO:0008641;GO:0…	K01177	E3.2.1.2	csin00500;csin01100;csin01110	Starch and sucrose metabolism;Metabolic pathways;Biosynthesis of secondary metabolites	ENOG410XRH5	S:Function unknown	PF01373.20;PF00899.24	Glyco_hydro_14;ThiF	Glycosyl hydrolase family 14;ThiF family	cytoplasmic
A0A4S4EZT7	TEA_011527	HABP4_PAI-RBP1 domain-containing protein	-	Hyaluronan/mRNA-binding protein domain-containing protein OS=Camellia sinensis var. sinensis OX=542762 GN=TEA_011527 PE=4 SV=1	2.751	1.46	0.01237	up	yes	850312	962050	1097460	1901003	3123999	2978713	2667905	969941	MF:organic cyclic compound binding;MF:molecular_function;MF:binding;MF:nucleic acid binding;MF:heterocyclic compound binding;MF:RNA binding	GO:0097159;GO:0003674;GO:0005488;GO:0003676;GO:1901363;GO:0003723	K13199	SERBP1	------	------	ENOG410YBHR	S:Function unknown	PF04774.18	HABP4_PAI-RBP1	Hyaluronan / mRNA binding family	cytoplasmic
A0A7J7GXI9	HYC85_018195	FAD-binding PCMH-type domain-containing protein	-	FAD-binding PCMH-type domain-containing protein OS=Camellia sinensis OX=4442 GN=HYC85_018195 PE=3 SV=1	2.148	1.103	0.02213	up	yes	841773	771847	1818344	2523853	2207950	2639614	2457139	1143988	MF:anion binding;MF:flavin adenine dinucleotide binding;MF:organic cyclic compound binding;MF:nucleotide binding;MF:small molecule binding;MF:catalytic activity;MF:oxidoreductase activity;MF:molecular_function;MF:FAD binding;MF:ion binding;MF:heterocyclic compound binding;MF:nucleoside phosphate binding;MF:binding	GO:0043168;GO:0050660;GO:0097159;GO:0000166;GO:0036094;GO:0003824;GO:0016491;GO:0003674;GO:0071949;GO:0043167;GO:1901363;GO:1901265;GO:0005488	------	------	------	------	COG0277	C:Energy production and conversion	PF01565.26;PF08031.15	FAD_binding_4;BBE	FAD binding domain;Berberine and berberine like	vacuolar
A0A7J7G758	HYC85_026397	Replication protein A subunit	-	Replication protein A subunit OS=Camellia sinensis OX=4442 GN=HYC85_026397 PE=3 SV=1	4.409	2.14	0.0007663	up	yes	642293	746423	606992	2502196	3339936	2956030	2.93272e+06	665236	BP:organic cyclic compound biosynthetic process;BP:organic cyclic compound metabolic process;BP:telomere maintenance via telomerase;BP:cellular response to stimulus;BP:double-strand break repair;BP:meiotic nuclear division;BP:DNA replication;BP:DNA unwinding involved in DNA replication;BP:DNA geometric change;BP:DNA repair;BP:nucleotide-excision repair;BP:heterocycle metabolic process;BP:RNA-depe…	GO:1901362;GO:1901360;GO:0007004;GO:0051716;GO:0006302;GO:0140013;GO:0006260;GO:0006268;GO:0032392;GO:0006281;GO:0006289;GO:0046483;GO:0006278;GO:0033554;GO:0019438;GO:0071103;GO:0022607;GO:0006807;GO:1901576;GO:0044260;GO:0016043;GO:0071840;GO:0018130;GO:0006139;GO:0006950;GO:0008150;GO:0008152;GO:0034654;GO:0044271;GO:0000725;GO:0050896;GO:0044249;GO:0034641;GO:0007049;GO:0048229;GO:0000723;GO:…	K07466	RFA1, RPA1, rpa	csin03030;csin03440;csin03420;csin03430	DNA replication;Homologous recombination;Nucleotide excision repair;Mismatch repair	COG1599	S:Function unknown	PF08646.13;PF04057.15;PF16900.8;PF01336.28	Rep_fac-A_C;Rep-A_N;REPA_OB_2;tRNA_anti-codon	Replication factor-A C terminal domain;Replication factor-A protein 1, N-terminal domain;Replication protein A OB domain;OB-fold nucleic acid binding domain	cytoplasmic
A0A7J7H5Q0	HYC85_014247	Aminotran_1_2 domain-containing protein	-	Aminotransferase class I/classII domain-containing protein OS=Camellia sinensis OX=4442 GN=HYC85_014247 PE=4 SV=1	0.2812	-1.83	1.21e-05	down	yes	2812417	2868801	2721095	861115	662817	838745	787559	2800771	BP:carboxylic acid metabolic process;BP:nitrogen compound metabolic process;BP:organic substance biosynthetic process;BP:cellular amino acid metabolic process;BP:organic substance metabolic process;BP:cellular process;BP:biosynthetic process;BP:biological_process;BP:metabolic process;BP:oxoacid metabolic process;BP:primary metabolic process;BP:organonitrogen compound metabolic process;BP:organoni…	GO:0019752;GO:0006807;GO:1901576;GO:0006520;GO:0071704;GO:0009987;GO:0009058;GO:0008150;GO:0008152;GO:0043436;GO:0044238;GO:1901564;GO:1901566;GO:0006082;GO:0044237;GO:0044281GO:0005488;GO:0070279;GO:0008483;GO:0003674;GO:0030170;GO:1901363;GO:0043168;GO:0043167;GO:0016740;GO:0016769;GO:0036094;GO:0003824;GO:0019842;GO:0097159	K00815	TAT	csin00360;csin00270;csin00950;csin00130;csin01110;csin01100;csin00350;csin00960;csin00400	Phenylalanine metabolism;Cysteine and methionine metabolism;Isoquinoline alkaloid biosynthesis;Ubiquinone and other terpenoid-quinone biosynthesis;Biosynthesis of secondary metabolites;Metabolic pathways;Tyrosine metabolism;Tropane, piperidine and pyridine alkaloid biosynthesis;Phenylalanine, tyrosine and tryptophan biosynthesis	COG0436	E:Amino acid transport and metabolism	PF00155.24	Aminotran_1_2	Aminotransferase class I and II	cytoplasmic
J7F2C7	LEA	-	114311808	Late embryogenesis abundant protein OS=Camellia sinensis OX=4442 GN=LEA PE=2 SV=1	2.239	1.163	0.01201	up	yes	1070083	928864	1138918	2519164	2732190	1774301	2341885	1045955	CC:cellular_component;CC:integral component of membrane;CC:cellular anatomical entity;CC:intrinsic component of membrane	GO:0005575;GO:0016021;GO:0110165;GO:0031224	------	------	------	------	------	------	------	------	------	Golgi apparatus
A0A4S4DCB7	TEA_028166	dNK domain-containing protein	-	Deoxynucleoside kinase domain-containing protein OS=Camellia sinensis var. sinensis OX=542762 GN=TEA_028166 PE=4 SV=1	0.4282	-1.224	4.539e-05	down	yes	2254923	2479250	2368426	995696	1072066	973291	1.01368e+06	2367533	BP:cellular process;BP:phosphorus metabolic process;BP:phosphate-containing compound metabolic process;BP:cellular metabolic process;BP:metabolic process;BP:phosphorylation;BP:biological_processMF:hydrolase activity;MF:transferase activity, transferring phosphorus-containing groups;MF:kinase activity;MF:catalytic activity;MF:transferase activity;MF:molecular_function	GO:0009987;GO:0006793;GO:0006796;GO:0044237;GO:0008152;GO:0016310;GO:0008150GO:0016787;GO:0016772;GO:0016301;GO:0003824;GO:0016740;GO:0003674	------	------	------	------	COG1428	F:Nucleotide transport and metabolism	PF01712.22	dNK	Deoxynucleoside kinase	mitochondrial
A0A4S4EY77	TEA_008512	Lactamase_B domain-containing protein	-	Metallo-beta-lactamase domain-containing protein OS=Camellia sinensis var. sinensis OX=542762 GN=TEA_008512 PE=4 SV=1	2.129	1.09	0.0004032	up	yes	1092171	1051540	1091256	2189543	2179324	2517049	2.29531e+06	1.07832e+06	------	------	K00784;K12599	rnz;SKI2, SKIV2L	csin03018	RNA degradation	COG1234	S:Function unknown	PF12706.10	Lactamase_B_2	Beta-lactamase superfamily domain	cytoplasmic
A0A7J7GF80	HYC85_025512	Peroxidase	-	Peroxidase OS=Camellia sinensis OX=4442 GN=HYC85_025512 PE=3 SV=1	2.589	1.372	0.009636	up	yes	554984	1353125	842438	2016935	2363969	2739177	2.37336e+06	916849	BP:cellular catabolic process;BP:hydrogen peroxide catabolic process;BP:cellular process;BP:reactive oxygen species metabolic process;BP:response to stress;BP:biological_process;BP:metabolic process;BP:catabolic process;BP:response to oxidative stress;BP:response to stimulus;BP:cellular metabolic process;BP:hydrogen peroxide metabolic processCC:cellular anatomical entity;CC:cellular_component;CC:…	GO:0044248;GO:0042744;GO:0009987;GO:0072593;GO:0006950;GO:0008150;GO:0008152;GO:0009056;GO:0006979;GO:0050896;GO:0044237;GO:0042743GO:0110165;GO:0005575;GO:0005576GO:0003674;GO:0005488;GO:1901363;GO:0016491;GO:0043169;GO:0043167;GO:0016684;GO:0020037;GO:0016209;GO:0003824;GO:0046872;GO:0046906;GO:0097159;GO:0004601	K00430	E1.11.1.7	csin00940;csin01100;csin01110	Phenylpropanoid biosynthesis;Metabolic pathways;Biosynthesis of secondary metabolites	------	------	PF00141.26	peroxidase	Peroxidase	extracellular
A0A7J7GAE6	HYC85_025063	Proteinase inhibitor I3, Kunitz legume	-	Uncharacterized protein OS=Camellia sinensis OX=4442 GN=HYC85_025063 PE=3 SV=1	2.549	1.35	8.553e-06	up	yes	919809	884491	966807	2334816	2291100	2437604	2.35451e+06	923702	MF:endopeptidase inhibitor activity;MF:enzyme regulator activity;MF:peptidase regulator activity;MF:molecular_function;MF:peptidase inhibitor activity;MF:enzyme inhibitor activity;MF:molecular function regulator;MF:endopeptidase regulator activity	GO:0004866;GO:0030234;GO:0061134;GO:0003674;GO:0030414;GO:0004857;GO:0098772;GO:0061135	------	------	------	------	ENOG410YHN1	O:Posttranslational modification, protein turnover, chaperones	PF00197.21	Kunitz_legume	Trypsin and protease inhibitor	vacuolar
A0A7J7GUV0	HYC85_018650	Protein kinase domain-containing protein	-	Protein kinase domain-containing protein OS=Camellia sinensis OX=4442 GN=HYC85_018650 PE=4 SV=1	2.26	1.176	0.0391	up	yes	1071591	983184	913412	2763327	2514962	1428488	2.23559e+06	989396	BP:regulation of primary metabolic process;BP:regulation of metabolic process;BP:positive regulation of macromolecule metabolic process;BP:positive regulation of biological process;BP:regulation of macromolecule metabolic process;BP:regulation of RNA biosynthetic process;BP:organonitrogen compound metabolic process;BP:protein metabolic process;BP:positive regulation of metabolic process;BP:positi…	GO:0080090;GO:0019222;GO:0010604;GO:0048518;GO:0060255;GO:2001141;GO:1901564;GO:0019538;GO:0009893;GO:0009891;GO:0006807;GO:0065007;GO:0009889;GO:0050794;GO:0043412;GO:0036211;GO:0008150;GO:0008152;GO:0006355;GO:0010557;GO:0010556;GO:0016310;GO:1903508;GO:0009987;GO:1903506;GO:0045893;GO:0051252;GO:0051254;GO:0043170;GO:1902680;GO:0045944;GO:0031328;GO:0031326;GO:0031325;GO:0031323;GO:0050789;GO:…	------	------	------	------	COG0515	S:Function unknown	PF07714.20;PF00069.28;PF12796.10;PF00023.33;PF13606.9;PF13637.9;PF13857.9	PK_Tyr_Ser-Thr;Pkinase;Ank_2;Ank;Ank_3;Ank_4;Ank_5	Protein tyrosine and serine/threonine kinase;Protein kinase domain;Ankyrin repeats;Ankyrin repeat;Ankyrin repeat;Ankyrin repeats;Ankyrin repeats	mitochondrial
A0A4S4ESH3	TEA_028588	Aminotran_1_2 domain-containing protein	-	Aminotransferase class I/classII domain-containing protein OS=Camellia sinensis var. sinensis OX=542762 GN=TEA_028588 PE=3 SV=1	0.2205	-2.181	9.489e-06	down	yes	2627405	2673953	2568063	637701	446941	650826	578489	2.62314e+06	BP:carboxylic acid metabolic process;BP:nitrogen compound metabolic process;BP:organic substance biosynthetic process;BP:cellular amino acid metabolic process;BP:organic substance metabolic process;BP:cellular process;BP:biosynthetic process;BP:biological_process;BP:metabolic process;BP:oxoacid metabolic process;BP:primary metabolic process;BP:organonitrogen compound metabolic process;BP:organoni…	GO:0019752;GO:0006807;GO:1901576;GO:0006520;GO:0071704;GO:0009987;GO:0009058;GO:0008150;GO:0008152;GO:0043436;GO:0044238;GO:1901564;GO:1901566;GO:0006082;GO:0044237;GO:0044281GO:0005488;GO:0070279;GO:0008483;GO:0003674;GO:0030170;GO:1901363;GO:0043168;GO:0043167;GO:0016740;GO:0016769;GO:0036094;GO:0003824;GO:0019842;GO:0097159	K00815	TAT	csin00360;csin00270;csin00950;csin00130;csin01110;csin01100;csin00350;csin00960;csin00400	Phenylalanine metabolism;Cysteine and methionine metabolism;Isoquinoline alkaloid biosynthesis;Ubiquinone and other terpenoid-quinone biosynthesis;Biosynthesis of secondary metabolites;Metabolic pathways;Tyrosine metabolism;Tropane, piperidine and pyridine alkaloid biosynthesis;Phenylalanine, tyrosine and tryptophan biosynthesis	COG0436	S:Function unknown	PF00155.24	Aminotran_1_2	Aminotransferase class I and II	cytoplasmic
A0A7J7GBR3	HYC85_025503	Peroxidase	-	Peroxidase OS=Camellia sinensis OX=4442 GN=HYC85_025503 PE=3 SV=1	2.361	1.239	0.01373	up	yes	584894	1325794	921448	1851445	2226838	2609712	2.22933e+06	944045	BP:cellular catabolic process;BP:hydrogen peroxide catabolic process;BP:cellular process;BP:reactive oxygen species metabolic process;BP:response to stress;BP:biological_process;BP:metabolic process;BP:catabolic process;BP:response to oxidative stress;BP:response to stimulus;BP:cellular metabolic process;BP:hydrogen peroxide metabolic processCC:cellular anatomical entity;CC:cellular_component;CC:…	GO:0044248;GO:0042744;GO:0009987;GO:0072593;GO:0006950;GO:0008150;GO:0008152;GO:0009056;GO:0006979;GO:0050896;GO:0044237;GO:0042743GO:0110165;GO:0005575;GO:0005576GO:0003674;GO:0005488;GO:1901363;GO:0016491;GO:0043169;GO:0043167;GO:0016684;GO:0020037;GO:0016209;GO:0003824;GO:0046872;GO:0046906;GO:0097159;GO:0004601	K00430	E1.11.1.7	csin00940;csin01100;csin01110	Phenylpropanoid biosynthesis;Metabolic pathways;Biosynthesis of secondary metabolites	------	------	PF00141.26	peroxidase	Peroxidase	extracellular
A0A4S4D624	TEA_006126	Hexosyltransferase	-	Hexosyltransferase OS=Camellia sinensis var. sinensis OX=542762 GN=TEA_006126 PE=3 SV=1	2.288	1.194	2.766e-05	up	yes	960239	1011001	881615	2212933	2224096	2090614	2175881	950952	MF:catalytic activity;MF:transferase activity;MF:molecular_function;MF:transferase activity, transferring glycosyl groups	GO:0003824;GO:0016740;GO:0003674;GO:0016757	K18819	GOLS	csin00052;csin01100	Galactose metabolism;Metabolic pathways	COG5597	O:Posttranslational modification, protein turnover, chaperones	PF01501.23	Glyco_transf_8	Glycosyl transferase family 8	cytoplasmic
A0A7J7GKS8	HYC85_021678	Alpha-galactosidase	-	Uncharacterized protein OS=Camellia sinensis OX=4442 GN=HYC85_021678 PE=4 SV=1	2.21	1.144	0.004106	up	yes	719867	1299044	782528	1956170	2115364	2120281	2.06394e+06	933813	BP:cellular component organization or biogenesis;BP:fibril organization;BP:cellular component organization;BP:organic substance metabolic process;BP:cellular process;BP:biological_process;BP:metabolic process;BP:actin filament organizationCC:cellular anatomical entity;CC:cellular_component;CC:extracellular regionMF:hydrolase activity, acting on glycosyl bonds;MF:macromolecular complex binding;MF:…	GO:0071840;GO:0097435;GO:0016043;GO:0071704;GO:0009987;GO:0008150;GO:0008152;GO:0007015GO:0110165;GO:0005575;GO:0005576GO:0016798;GO:0044877;GO:0005488;GO:0003779;GO:0004567;GO:0016787;GO:0015923;GO:0051015;GO:0003824;GO:0008092;GO:0016985;GO:0005515;GO:0004553;GO:0003674	------	------	------	------	COG2730	G:Carbohydrate transport and metabolism	------	------	------	extracellular
A0A7J7HQI1	HYC85_007132	Aminotran_1_2 domain-containing protein	-	Aminotransferase class I/classII domain-containing protein OS=Camellia sinensis OX=4442 GN=HYC85_007132 PE=4 SV=1	0.4407	-1.182	1.227e-05	down	yes	2136551	2077646	1991481	933685	891547	909388	911540	2.06856e+06	BP:fat-soluble vitamin metabolic process;BP:carboxylic acid metabolic process;BP:cellular catabolic process;BP:aromatic amino acid family catabolic process;BP:nitrogen compound metabolic process;BP:small molecule metabolic process;BP:small molecule catabolic process;BP:small molecule biosynthetic process;BP:vitamin biosynthetic process;BP:organic cyclic compound biosynthetic process;BP:organonitr…	GO:0006775;GO:0019752;GO:0044248;GO:0009074;GO:0006807;GO:0044281;GO:0044282;GO:0044283;GO:0009110;GO:1901362;GO:1901566;GO:1901360;GO:1901361;GO:1901576;GO:1901575;GO:1901615;GO:0006520;GO:0018130;GO:0071704;GO:1901605;GO:1901606;GO:0006766;GO:0009987;GO:0006725;GO:0009058;GO:1901617;GO:0008150;GO:0008152;GO:0043436;GO:0009056;GO:0009072;GO:0046483;GO:0006570;GO:0044238;GO:0006572;GO:1901564;GO:…	K00815	TAT	csin00360;csin00270;csin00950;csin00130;csin01110;csin01100;csin00350;csin00960;csin00400	Phenylalanine metabolism;Cysteine and methionine metabolism;Isoquinoline alkaloid biosynthesis;Ubiquinone and other terpenoid-quinone biosynthesis;Biosynthesis of secondary metabolites;Metabolic pathways;Tyrosine metabolism;Tropane, piperidine and pyridine alkaloid biosynthesis;Phenylalanine, tyrosine and tryptophan biosynthesis	COG0436	E:Amino acid transport and metabolism	PF00155.24	Aminotran_1_2	Aminotransferase class I and II	cytoplasmic
A0A2I6RLI2	CHIT	-	-	Chitinase OS=Camellia fraterna OX=542725 GN=CHIT PE=2 SV=1	2.829	1.5	0.0001868	up	yes	696564	814540	768193	2267438	1952464	2227169	2.14902e+06	759766	BP:amino sugar catabolic process;BP:cellular catabolic process;BP:cell wall macromolecule metabolic process;BP:nitrogen compound metabolic process;BP:aminoglycan metabolic process;BP:organic substance catabolic process;BP:cellular macromolecule catabolic process;BP:cellular macromolecule metabolic process;BP:cell wall macromolecule catabolic process;BP:organic substance metabolic process;BP:chiti…	GO:0046348;GO:0044248;GO:0044036;GO:0006807;GO:0006022;GO:1901575;GO:0044265;GO:0044260;GO:0016998;GO:0071704;GO:0006030;GO:0006032;GO:0009987;GO:0008150;GO:0008152;GO:0005975;GO:0009056;GO:0009057;GO:0044238;GO:1901564;GO:1901565;GO:0006040;GO:1901136;GO:1901135;GO:0044237;GO:0043170;GO:1901072;GO:1901071;GO:0006026GO:0016798;GO:0003674;GO:0008061;GO:0016787;GO:0003824;GO:0004568;GO:0097367;GO:0…	K01183	E3.2.1.14	csin00520;csin01100	Amino sugar and nucleotide sugar metabolism;Metabolic pathways	COG3979	G:Carbohydrate transport and metabolism	PF00182.22;PF00187.22	Glyco_hydro_19;Chitin_bind_1	Chitinase class I;Chitin recognition protein	extracellular
A0A4V3WJB4	TEA_007434	AAI domain-containing protein	-	Bifunctional inhibitor/plant lipid transfer protein/seed storage helical domain-containing protein OS=Camellia sinensis var. sinensis OX=542762 GN=TEA_007434 PE=4 SV=1	8.23	3.041	0.0006149	up	yes	261188	462437	216122	2256575	2481152	2996759	2578162	313249	------	------	------	------	------	------	ENOG410YRRT	S:Function unknown	PF14547.9	Hydrophob_seed	Hydrophobic seed protein	ER
A0A7J7GXJ5	HYC85_018273	Protein kinase domain-containing protein	-	Protein kinase domain-containing protein OS=Camellia sinensis OX=4442 GN=HYC85_018273 PE=4 SV=1	92.85	6.537	2.637e-05	up	yes	34505	27875	29927	2658353	3101077	2810993	2.85681e+06	30769	BP:phosphorylation;BP:nitrogen compound metabolic process;BP:organic substance metabolic process;BP:protein phosphorylation;BP:cellular process;BP:macromolecule modification;BP:protein modification process;BP:biological_process;BP:metabolic process;BP:primary metabolic process;BP:organonitrogen compound metabolic process;BP:cellular metabolic process;BP:macromolecule metabolic process;BP:protein …	GO:0016310;GO:0006807;GO:0071704;GO:0006468;GO:0009987;GO:0043412;GO:0036211;GO:0008150;GO:0008152;GO:0044238;GO:1901564;GO:0044237;GO:0043170;GO:0019538;GO:0006796;GO:0006793GO:0035639;GO:0003674;GO:0005488;GO:0043167;GO:1901363;GO:1901265;GO:0043168;GO:0097367;GO:0000166;GO:0004674;GO:0016740;GO:0004672;GO:0017076;GO:0005524;GO:0016301;GO:0140096;GO:0036094;GO:0003824;GO:0030554;GO:0016773;GO:0…	------	------	------	------	COG0515	U:Intracellular trafficking, secretion, and vesicular transport	PF07714.20;PF00069.28	PK_Tyr_Ser-Thr;Pkinase	Protein tyrosine and serine/threonine kinase;Protein kinase domain	mitochondrial
A0A7J7GE04	HYC85_025062	Proteinase inhibitor I3, Kunitz legume	-	Uncharacterized protein OS=Camellia sinensis OX=4442 GN=HYC85_025062 PE=3 SV=1	2.18	1.124	4.436e-05	up	yes	958577	802247	951106	2004189	1926516	1980683	1.97046e+06	903977	MF:endopeptidase inhibitor activity;MF:enzyme regulator activity;MF:peptidase regulator activity;MF:molecular_function;MF:peptidase inhibitor activity;MF:enzyme inhibitor activity;MF:molecular function regulator;MF:endopeptidase regulator activity	GO:0004866;GO:0030234;GO:0061134;GO:0003674;GO:0030414;GO:0004857;GO:0098772;GO:0061135	------	------	------	------	ENOG410YHN1	O:Posttranslational modification, protein turnover, chaperones	PF00197.21	Kunitz_legume	Trypsin and protease inhibitor	vacuolar
A0A4S4DCI4	TEA_030045	Late embryogenesis abundant protein D-29-like	-	Late embryogenesis abundant protein D-29 OS=Camellia sinensis var. sinensis OX=542762 GN=TEA_030045 PE=4 SV=1	2.604	1.381	0.004905	up	yes	888297	699484	802420	2270365	2318111	1634432	2.0743e+06	796734	CC:cellular_component;CC:integral component of membrane;CC:cellular anatomical entity;CC:intrinsic component of membrane	GO:0005575;GO:0016021;GO:0110165;GO:0031224	------	------	------	------	------	------	------	------	------	Golgi apparatus
A0A858CAF0	POD18	Peroxidase	-	Peroxidase OS=Camellia sinensis OX=4442 GN=POD18 PE=2 SV=1	2.742	1.455	0.0002376	up	yes	850527	668923	661743	2010133	2124829	1846919	1.99396e+06	727064	BP:cellular catabolic process;BP:hydrogen peroxide catabolic process;BP:hydrogen peroxide metabolic process;BP:cellular process;BP:reactive oxygen species metabolic process;BP:response to stress;BP:biological_process;BP:metabolic process;BP:catabolic process;BP:response to oxidative stress;BP:response to stimulus;BP:cellular metabolic processCC:cellular anatomical entity;CC:cellular_component;CC:…	GO:0044248;GO:0042744;GO:0042743;GO:0009987;GO:0072593;GO:0006950;GO:0008150;GO:0008152;GO:0009056;GO:0006979;GO:0050896;GO:0044237GO:0110165;GO:0005575;GO:0005576GO:0005488;GO:1901363;GO:0016491;GO:0043169;GO:0043167;GO:0016684;GO:0020037;GO:0016209;GO:0003824;GO:0046872;GO:0046906;GO:0097159;GO:0003674;GO:0004601	K00430	E1.11.1.7	csin00940;csin01100;csin01110	Phenylpropanoid biosynthesis;Metabolic pathways;Biosynthesis of secondary metabolites	ENOG410YAKJ	G:Carbohydrate transport and metabolism	PF00141.26	peroxidase	Peroxidase	chloroplast
A0A7J7GF19	HYC85_025510	Peroxidase	-	Peroxidase OS=Camellia sinensis OX=4442 GN=HYC85_025510 PE=3 SV=1	2.048	1.034	0.0375	up	yes	528666	1230764	857185	1402741	1795898	2160444	1786361	872205	BP:cellular catabolic process;BP:hydrogen peroxide catabolic process;BP:cellular process;BP:reactive oxygen species metabolic process;BP:response to stress;BP:biological_process;BP:metabolic process;BP:catabolic process;BP:response to oxidative stress;BP:response to stimulus;BP:cellular metabolic process;BP:hydrogen peroxide metabolic processCC:cellular anatomical entity;CC:cellular_component;CC:…	GO:0044248;GO:0042744;GO:0009987;GO:0072593;GO:0006950;GO:0008150;GO:0008152;GO:0009056;GO:0006979;GO:0050896;GO:0044237;GO:0042743GO:0110165;GO:0005575;GO:0005576GO:0003674;GO:0005488;GO:1901363;GO:0016491;GO:0043169;GO:0043167;GO:0016684;GO:0020037;GO:0016209;GO:0003824;GO:0046872;GO:0046906;GO:0097159;GO:0004601	K00430	E1.11.1.7	csin00940;csin01100;csin01110	Phenylpropanoid biosynthesis;Metabolic pathways;Biosynthesis of secondary metabolites	------	------	PF00141.26	peroxidase	Peroxidase	extracellular
A0A7J7GF71	HYC85_025502	Peroxidase	-	Peroxidase OS=Camellia sinensis OX=4442 GN=HYC85_025502 PE=3 SV=1	2.498	1.321	0.02039	up	yes	469700	1209596	591682	1496143	2026019	2149968	1890710	756993	BP:cellular catabolic process;BP:hydrogen peroxide catabolic process;BP:cellular process;BP:reactive oxygen species metabolic process;BP:response to stress;BP:biological_process;BP:metabolic process;BP:catabolic process;BP:response to oxidative stress;BP:response to stimulus;BP:cellular metabolic process;BP:hydrogen peroxide metabolic processCC:cellular anatomical entity;CC:cellular_component;CC:…	GO:0044248;GO:0042744;GO:0009987;GO:0072593;GO:0006950;GO:0008150;GO:0008152;GO:0009056;GO:0006979;GO:0050896;GO:0044237;GO:0042743GO:0110165;GO:0005575;GO:0005576GO:0003674;GO:0005488;GO:1901363;GO:0016491;GO:0043169;GO:0043167;GO:0016684;GO:0020037;GO:0016209;GO:0003824;GO:0046872;GO:0046906;GO:0097159;GO:0004601	K00430	E1.11.1.7	csin00940;csin01100;csin01110	Phenylpropanoid biosynthesis;Metabolic pathways;Biosynthesis of secondary metabolites	------	------	PF00141.26	peroxidase	Peroxidase	extracellular
A0A4S4EUA3	TEA_025243	Chitin-binding type-1 domain-containing protein	-	Chitin-binding type-1 domain-containing protein OS=Camellia sinensis var. sinensis OX=542762 GN=TEA_025243 PE=3 SV=1	2.509	1.327	0.000567	up	yes	742804	795630	724103	2034589	1671261	1971219	1.89236e+06	754179	BP:amino sugar catabolic process;BP:cellular catabolic process;BP:cell wall macromolecule metabolic process;BP:nitrogen compound metabolic process;BP:aminoglycan metabolic process;BP:organic substance catabolic process;BP:cellular macromolecule catabolic process;BP:cellular macromolecule metabolic process;BP:cell wall macromolecule catabolic process;BP:organic substance metabolic process;BP:chiti…	GO:0046348;GO:0044248;GO:0044036;GO:0006807;GO:0006022;GO:1901575;GO:0044265;GO:0044260;GO:0016998;GO:0071704;GO:0006030;GO:0006032;GO:0009987;GO:0008150;GO:0008152;GO:0005975;GO:0009056;GO:0009057;GO:0044238;GO:1901564;GO:1901565;GO:0006040;GO:1901136;GO:1901135;GO:0044237;GO:0043170;GO:1901072;GO:1901071;GO:0006026GO:0016798;GO:0003674;GO:0008061;GO:0016787;GO:0003824;GO:0004568;GO:0097367;GO:0…	K01183	E3.2.1.14	csin00520;csin01100	Amino sugar and nucleotide sugar metabolism;Metabolic pathways	COG3979	G:Carbohydrate transport and metabolism	PF00182.22;PF00187.22	Glyco_hydro_19;Chitin_bind_1	Chitinase class I;Chitin recognition protein	vacuolar
A0A7J7G1Z0	HYC85_030342	Late embryogenesis abundant protein D-29	-	Uncharacterized protein OS=Camellia sinensis OX=4442 GN=HYC85_030342 PE=4 SV=1	2.163	1.113	0.01857	up	yes	853971	714929	819714	1861495	2047081	1258617	1.7224e+06	796205	CC:cellular_component;CC:integral component of membrane;CC:cellular anatomical entity;CC:intrinsic component of membrane	GO:0005575;GO:0016021;GO:0110165;GO:0031224	------	------	------	------	------	------	------	------	------	nuclear
A0A7J7G6E5	HYC85_027418	Protein kinase domain-containing protein	-	Protein kinase domain-containing protein OS=Camellia sinensis OX=4442 GN=HYC85_027418 PE=4 SV=1	3.032	1.6	0.03231	up	yes	599621	570295	607541	2251730	2082204	1055188	1796374	592486	BP:phosphorylation;BP:nitrogen compound metabolic process;BP:signal transduction;BP:intracellular signal transduction;BP:regulation of biological process;BP:cellular component organization or biogenesis;BP:chromatin organization;BP:phosphorelay signal transduction system;BP:cellular component organization;BP:organic substance metabolic process;BP:biological regulation;BP:protein phosphorylation;B…	GO:0016310;GO:0006807;GO:0007165;GO:0035556;GO:0050789;GO:0071840;GO:0006325;GO:0000160;GO:0016043;GO:0071704;GO:0065007;GO:0006468;GO:0009987;GO:0050794;GO:0043412;GO:0036211;GO:0008150;GO:0008152;GO:0044238;GO:1901564;GO:0006338;GO:0019538;GO:0044237;GO:0043170;GO:0006796;GO:0006793GO:0043229;GO:0043227;GO:0005634;GO:0043226;GO:0110165;GO:0043231;GO:0005575GO:0035639;GO:1901363;GO:0003674;GO:00…	K11643	CHD4, MI2B	------	------	COG0553;ENOG410XNUT	L:Replication, recombination and repair;	PF07714.20;PF06461.14	PK_Tyr_Ser-Thr;CHDII_SANT-like	Protein tyrosine and serine/threonine kinase;CHD subfamily II, SANT-like domain	nuclear
A2TJG0	-	-	114266906	Leucoanthocyanidin reductase OS=Camellia sinensis OX=4442 PE=2 SV=1	0.4295	-1.219	0.0002032	down	yes	1602716	1616223	1789963	769017	634333	747919	717090	1669634	CC:integral component of membrane;CC:cellular_component;CC:intrinsic component of membrane;CC:cellular anatomical entityMF:catalytic activity;MF:molecular_function;MF:oxidoreductase activity	GO:0016021;GO:0005575;GO:0031224;GO:0110165GO:0003824;GO:0003674;GO:0016491	K23050;K13081	PCBER1;LAR	csin00941;csin01110	Flavonoid biosynthesis;Biosynthesis of secondary metabolites	ENOG410YEHW	S:Function unknown	PF05368.16;PF13460.9;PF01370.24	NmrA;NAD_binding_10;Epimerase	NmrA-like family;NA;NAD dependent epimerase/dehydratase family	peroxisomal
A0A4S4F4V0	TEA_025387	Glycosyltransferase	-	Glycosyltransferase OS=Camellia sinensis var. sinensis OX=542762 GN=TEA_025387 PE=3 SV=1	2.07	1.05	0.004908	up	yes	696681	953996	650542	1394603	1779928	1589331	1587954	767073	BP:cellular biosynthetic process;BP:organic substance biosynthetic process;BP:organic substance metabolic process;BP:lipid metabolic process;BP:terpenoid metabolic process;BP:isoprenoid metabolic process;BP:cellular process;BP:biosynthetic process;BP:biological_process;BP:metabolic process;BP:cellular lipid metabolic process;BP:lipid biosynthetic process;BP:primary metabolic process;BP:cellular m…	GO:0044249;GO:1901576;GO:0071704;GO:0006629;GO:0006721;GO:0006720;GO:0009987;GO:0009058;GO:0008150;GO:0008152;GO:0044255;GO:0008610;GO:0044238;GO:0044237;GO:0008299;GO:0016114GO:0003674;GO:0005488;GO:0003676;GO:1901363;GO:0016740;GO:0003824;GO:0008194;GO:0097159;GO:0003723;GO:0016757	------	------	------	------	COG1819	S:Function unknown	PF00201.21	UDPGT	UDP-glucoronosyl and UDP-glucosyl transferase	plasma membrane
A0A286QXX3	LARb	-	114323746	Leucoanthocyanidin reductase OS=Camellia sinensis OX=4442 GN=LARb PE=2 SV=1	0.484	-1.047	0.0001628	down	yes	1627295	1490226	1459431	724270	703967	786935	738391	1.52565e+06	MF:catalytic activity;MF:molecular_function;MF:oxidoreductase activity	GO:0003824;GO:0003674;GO:0016491	K23050;K13081	PCBER1;LAR	csin00941;csin01110	Flavonoid biosynthesis;Biosynthesis of secondary metabolites	ENOG410YEHW	S:Function unknown	PF05368.16;PF13460.9;PF01370.24;PF16363.8	NmrA;NAD_binding_10;Epimerase;GDP_Man_Dehyd	NmrA-like family;NA;NAD dependent epimerase/dehydratase family;GDP-mannose 4,6 dehydratase	peroxisomal
A0A7J7HZA4	HYC85_005224	NmrA domain-containing protein	-	NmrA-like domain-containing protein OS=Camellia sinensis OX=4442 GN=HYC85_005224 PE=4 SV=1	0.3878	-1.367	0.0001132	down	yes	1488860	1508673	1643798	650105	521431	628545	600027	1.54711e+06	CC:integral component of membrane;CC:cellular_component;CC:intrinsic component of membrane;CC:cellular anatomical entityMF:catalytic activity;MF:molecular_function;MF:oxidoreductase activity	GO:0016021;GO:0005575;GO:0031224;GO:0110165GO:0003824;GO:0003674;GO:0016491	K23050;K13081	PCBER1;LAR	csin00941;csin01110	Flavonoid biosynthesis;Biosynthesis of secondary metabolites	ENOG410YEHW	S:Function unknown	PF05368.16;PF13460.9;PF01370.24	NmrA;NAD_binding_10;Epimerase	NmrA-like family;NA;NAD dependent epimerase/dehydratase family	peroxisomal
A0A7J7H219	HYC85_017238	Translocon-associated protein subunit alpha	-	Translocon-associated protein subunit alpha OS=Camellia sinensis OX=4442 GN=HYC85_017238 PE=3 SV=1	2.124	1.087	0.001135	up	yes	552854	841293	660266	1530058	1410534	1422133	1.45424e+06	684804	BP:primary metabolic process;BP:carbohydrate metabolic process;BP:organic substance metabolic process;BP:biological_process;BP:metabolic processCC:endoplasmic reticulum;CC:integral component of membrane;CC:membrane;CC:organelle membrane;CC:endoplasmic reticulum membrane;CC:cellular_component;CC:intracellular organelle;CC:intrinsic component of membrane;CC:membrane-bounded organelle;CC:organelle;C…	GO:0044238;GO:0005975;GO:0071704;GO:0008150;GO:0008152GO:0005783;GO:0016021;GO:0016020;GO:0031090;GO:0005789;GO:0005575;GO:0043229;GO:0031224;GO:0043227;GO:0043226;GO:0110165;GO:0043231	K13249	SSR1	csin04141	Protein processing in endoplasmic reticulum	ENOG410XNTM	U:Intracellular trafficking, secretion, and vesicular transport	PF03896.19	TRAP_alpha	Translocon-associated protein	ER
A0A7J7FYJ4	HYC85_029671	NmrA domain-containing protein	-	NmrA-like domain-containing protein OS=Camellia sinensis OX=4442 GN=HYC85_029671 PE=4 SV=1	0.4878	-1.036	2.615e-05	down	yes	1439919	1384264	1416703	676090	647344	745119	689518	1.41363e+06	MF:catalytic activity;MF:molecular_function;MF:oxidoreductase activity	GO:0003824;GO:0003674;GO:0016491	K23050;K13081	PCBER1;LAR	csin00941;csin01110	Flavonoid biosynthesis;Biosynthesis of secondary metabolites	ENOG410YEHW	S:Function unknown	PF05368.16;PF13460.9;PF01370.24;PF16363.8	NmrA;NAD_binding_10;Epimerase;GDP_Man_Dehyd	NmrA-like family;NA;NAD dependent epimerase/dehydratase family;GDP-mannose 4,6 dehydratase	peroxisomal
A0A4S4DUV6	TEA_014124	MFS domain-containing protein	-	Major facilitator superfamily (MFS) profile domain-containing protein OS=Camellia sinensis var. sinensis OX=542762 GN=TEA_014124 PE=3 SV=1	2.951	1.561	1.62e-05	up	yes	604741	506607	478199	1532806	1592353	1566146	1.56377e+06	529849	BP:response to abiotic stimulus;BP:anion transport;BP:response to water deprivation;BP:response to water;BP:response to endogenous stimulus;BP:response to inorganic substance;BP:response to abscisic acid;BP:response to lipid;BP:localization;BP:inorganic anion transport;BP:ion transport;BP:transport;BP:phosphate ion transport;BP:response to stress;BP:biological_process;BP:response to acid chemical…	GO:0009628;GO:0006820;GO:0009414;GO:0009415;GO:0009719;GO:0010035;GO:0009737;GO:0033993;GO:0051179;GO:0015698;GO:0006811;GO:0006810;GO:0006817;GO:0006950;GO:0008150;GO:0001101;GO:0042221;GO:0051234;GO:0010033;GO:1901700;GO:0009725;GO:0050896;GO:0009651;GO:0006970;GO:0097305GO:0031224;GO:0016021;GO:0016020;GO:0110165;GO:0005886;GO:0005575GO:0015295;GO:0003674;GO:0005351;GO:0009679;GO:0015075;GO:00…	K24193	STP	------	------	ENOG410XNQK	V:Defense mechanisms	PF00083.27	Sugar_tr	Sugar	Golgi apparatus
A0A4S4F0C6	TEA_024939	HCO3_cotransp domain-containing protein	-	Bicarbonate transporter-like transmembrane domain-containing protein OS=Camellia sinensis var. sinensis OX=542762 GN=TEA_024939 PE=3 SV=1	2.023	1.016	0.0003885	up	yes	645633	770551	638753	1317398	1476020	1363055	1385491	684979	BP:ion homeostasis;BP:homeostatic process;BP:transmembrane transport;BP:biological regulation;BP:regulation of biological quality;BP:transport;BP:cellular process;BP:biological_process;BP:establishment of localization;BP:localization;BP:chemical homeostasisCC:intrinsic component of membrane;CC:cellular_component;CC:integral component of membrane;CC:membrane;CC:cellular anatomical entity;CC:plasma…	GO:0050801;GO:0042592;GO:0055085;GO:0065007;GO:0065008;GO:0006810;GO:0009987;GO:0008150;GO:0051234;GO:0051179;GO:0048878GO:0031224;GO:0005575;GO:0016021;GO:0016020;GO:0110165;GO:0005886GO:0140323;GO:0003674;GO:0015318;GO:0015103;GO:0015297;GO:0015291;GO:0005215;GO:0015075;GO:0022857;GO:0022804;GO:0022853;GO:0005452;GO:0008509	K24194	BOR	------	------	ENOG410XPHD	U:Intracellular trafficking, secretion, and vesicular transport	PF00955.24	HCO3_cotransp	HCO3- transporter family	cytoplasmic
A0A4S4F4N0	TEA_025396	Glycosyltransferase	-	Glycosyltransferase OS=Camellia sinensis var. sinensis OX=542762 GN=TEA_025396 PE=3 SV=1	2.266	1.18	0.007742	up	yes	497286	881783	521507	1322422	1642246	1341114	1.43526e+06	633525	BP:cellular biosynthetic process;BP:organic substance biosynthetic process;BP:organic substance metabolic process;BP:lipid metabolic process;BP:terpenoid metabolic process;BP:isoprenoid metabolic process;BP:cellular process;BP:biosynthetic process;BP:biological_process;BP:metabolic process;BP:cellular lipid metabolic process;BP:lipid biosynthetic process;BP:primary metabolic process;BP:cellular m…	GO:0044249;GO:1901576;GO:0071704;GO:0006629;GO:0006721;GO:0006720;GO:0009987;GO:0009058;GO:0008150;GO:0008152;GO:0044255;GO:0008610;GO:0044238;GO:0044237;GO:0008299;GO:0016114GO:0003674;GO:0005488;GO:0003676;GO:1901363;GO:0016740;GO:0003824;GO:0008194;GO:0097159;GO:0003723;GO:0016757;GO:0016758	------	------	------	------	COG1819	S:Function unknown	PF00201.21	UDPGT	UDP-glucoronosyl and UDP-glucosyl transferase	plasma membrane
A0A7J7HBX5	HYC85_011764	9-cis-epoxycarotenoid dioxygenase	-	9-cis-epoxycarotenoid dioxygenase OS=Camellia sinensis OX=4442 GN=HYC85_011764 PE=3 SV=1	4.187	2.066	0.001148	up	yes	608728	260208	312100	1440979	1781085	1723086	1.64838e+06	393679	BP:terpene catabolic process;BP:cellular catabolic process;BP:cellular lipid catabolic process;BP:lipid metabolic process;BP:terpene metabolic process;BP:organic substance catabolic process;BP:seed dormancy process;BP:lipid catabolic process;BP:organic substance metabolic process;BP:dormancy process;BP:developmental process;BP:multicellular organismal process;BP:multicellular organismal reproduct…	GO:0046247;GO:0044248;GO:0044242;GO:0006629;GO:0042214;GO:1901575;GO:0010162;GO:0016042;GO:0071704;GO:0022611;GO:0032502;GO:0032501;GO:0048609;GO:0016121;GO:0006720;GO:0009987;GO:0022414;GO:0008150;GO:0008300;GO:0008152;GO:0044255;GO:0009056;GO:0044238;GO:0003006;GO:0044237;GO:0016119GO:0009532;GO:0009570;GO:0110165;GO:0005575GO:0043169;GO:0003674;GO:0005488;GO:0016701;GO:0016702;GO:0045549;GO:00…	K09840	NCED	csin01110;csin01100;csin00906	Biosynthesis of secondary metabolites;Metabolic pathways;Carotenoid biosynthesis	COG3670	Q:Secondary metabolites biosynthesis, transport and catabolism	PF03055.18	RPE65	Retinal pigment epithelial membrane protein	chloroplast
A0A7J7GAW0	HYC85_027595	Protein kinase domain-containing protein	-	Protein kinase domain-containing protein OS=Camellia sinensis OX=4442 GN=HYC85_027595 PE=4 SV=1	2.269	1.182	0.03823	up	yes	1091168	354343	357301	1284829	1461398	1344948	1363725	600937	BP:phosphorylation;BP:nitrogen compound metabolic process;BP:signal transduction;BP:regulation of biological process;BP:organic substance metabolic process;BP:biological regulation;BP:protein phosphorylation;BP:cellular process;BP:regulation of cellular process;BP:macromolecule modification;BP:protein modification process;BP:biological_process;BP:metabolic process;BP:primary metabolic process;BP:…	GO:0016310;GO:0006807;GO:0007165;GO:0050789;GO:0071704;GO:0065007;GO:0006468;GO:0009987;GO:0050794;GO:0043412;GO:0036211;GO:0008150;GO:0008152;GO:0044238;GO:1901564;GO:0019538;GO:0044237;GO:0043170;GO:0006796;GO:0006793GO:0031224;GO:0016021;GO:0110165;GO:0005575GO:0035639;GO:1901363;GO:0003674;GO:0043167;GO:0043168;GO:0097367;GO:0000166;GO:0004674;GO:0016740;GO:1901265;GO:0004672;GO:0017076;GO:00…	------	------	------	------	COG0515	T:Signal transduction mechanisms	PF00069.28;PF07714.20	Pkinase;PK_Tyr_Ser-Thr	Protein kinase domain;Protein tyrosine and serine/threonine kinase	chloroplast
A0A4S4DTG1	TEA_017683	Major intrinsic protein	-	Uncharacterized protein OS=Camellia sinensis var. sinensis OX=542762 GN=TEA_017683 PE=3 SV=1	3.473	1.796	3.567e-07	up	yes	425228	441499	421466	1468012	1485764	1520483	1.49142e+06	429398	CC:integral component of membrane;CC:membrane;CC:cellular_component;CC:cellular anatomical entity;CC:intrinsic component of membraneMF:transporter activity;MF:transmembrane transporter activity;MF:channel activity;MF:molecular_function;MF:passive transmembrane transporter activity	GO:0016021;GO:0016020;GO:0005575;GO:0110165;GO:0031224GO:0005215;GO:0022857;GO:0015267;GO:0003674;GO:0022803	K09872	PIP	------	------	COG0580	G:Carbohydrate transport and metabolism	PF00230.23	MIP	Major intrinsic protein	plasma membrane
A0A7M3UQF1	LAR1	-	-	Leucoanthocyanidin reductase OS=Camellia sinensis var. assamica OX=261999 GN=LAR1 PE=2 SV=1	0.3818	-1.389	1.114e-06	down	yes	1371337	1387399	1402294	514634	513790	560422	529615	1387010	CC:integral component of membrane;CC:cellular_component;CC:intrinsic component of membrane;CC:cellular anatomical entityMF:catalytic activity;MF:molecular_function;MF:oxidoreductase activity	GO:0016021;GO:0005575;GO:0031224;GO:0110165GO:0003824;GO:0003674;GO:0016491	K23050;K13081	PCBER1;LAR	csin00941;csin01110	Flavonoid biosynthesis;Biosynthesis of secondary metabolites	ENOG410YEHW	J:Translation, ribosomal structure and biogenesis	PF05368.16;PF13460.9;PF01370.24	NmrA;NAD_binding_10;Epimerase	NmrA-like family;NA;NAD dependent epimerase/dehydratase family	peroxisomal
A0A4S4E5Q1	TEA_004283	RRM domain-containing protein	-	RRM domain-containing protein OS=Camellia sinensis var. sinensis OX=542762 GN=TEA_004283 PE=4 SV=1	0.4985	-1.004	0.0005638	down	yes	1280736	1333276	1202549	699335	532858	670236	634143	1272187	CC:integral component of membrane;CC:cellular_component;CC:intrinsic component of membrane;CC:cellular anatomical entityMF:binding;MF:organic cyclic compound binding;MF:molecular_function;MF:nucleic acid binding;MF:heterocyclic compound binding;MF:RNA binding	GO:0016021;GO:0005575;GO:0031224;GO:0110165GO:0005488;GO:0097159;GO:0003674;GO:0003676;GO:1901363;GO:0003723	------	------	------	------	COG0724	M:Cell wall/membrane/envelope biogenesis	PF00076.25	RRM_1	RNA recognition motif.	Golgi apparatus
A0A7J7HH30	HYC85_009140	SET domain-containing protein	-	SET domain-containing protein OS=Camellia sinensis OX=4442 GN=HYC85_009140 PE=4 SV=1	3.771	1.915	0.02617	up	yes	942807	143192	111943	1358089	1846737	1312705	1.50584e+06	399314	BP:protein methylation;BP:peptidyl-lysine methylation;BP:protein alkylation;BP:cell division;BP:cellular macromolecule metabolic process;BP:peptidyl-amino acid modification;BP:organic substance metabolic process;BP:histone lysine methylation;BP:histone methylation;BP:histone modification;BP:methylation;BP:cellular process;BP:protein modification process;BP:macromolecule methylation;BP:metabolic p…	GO:0006479;GO:0018022;GO:0008213;GO:0051301;GO:0044260;GO:0018193;GO:0071704;GO:0034968;GO:0016571;GO:0016570;GO:0032259;GO:0009987;GO:0036211;GO:0043414;GO:0008152;GO:0044238;GO:0007049;GO:1901564;GO:0019538;GO:0043412;GO:0044237;GO:0043170;GO:0018205;GO:0006807;GO:0008150GO:0043229;GO:0043228;GO:0043227;GO:0043226;GO:0005634;GO:0005694;GO:0110165;GO:0031224;GO:0043231;GO:0043232;GO:0005575;GO:0…	------	------	------	------	COG2940	S:Function unknown	PF05033.19;PF00856.31	Pre-SET;SET	Pre-SET motif;SET domain	cytoplasmic
A0A7J7HVP0	HYC85_004148	Starch synthase, chloroplastic/amyloplastic	-	Starch synthase, chloroplastic/amyloplastic OS=Camellia sinensis OX=4442 GN=HYC85_004148 PE=3 SV=1	0.3584	-1.48	0.001772	down	yes	1368797	1466746	1369273	619340	268528	619344	502404	1.40161e+06	BP:cellular biosynthetic process;BP:glucan biosynthetic process;BP:cellular macromolecule biosynthetic process;BP:cellular polysaccharide biosynthetic process;BP:organic substance biosynthetic process;BP:cellular polysaccharide metabolic process;BP:cellular carbohydrate metabolic process;BP:cellular macromolecule metabolic process;BP:starch metabolic process;BP:carbohydrate biosynthetic process;B…	GO:0044249;GO:0009250;GO:0034645;GO:0033692;GO:1901576;GO:0044264;GO:0044262;GO:0044260;GO:0005982;GO:0016051;GO:0071704;GO:0006073;GO:0019252;GO:0009987;GO:0000271;GO:0034637;GO:0009058;GO:0009059;GO:0008150;GO:0008152;GO:0044042;GO:0044238;GO:0005975;GO:0005976;GO:0044237;GO:0043170GO:0043229;GO:0043227;GO:0043226;GO:0009536;GO:0110165;GO:0009501;GO:0009507;GO:0043231;GO:0005575GO:0046527;GO:00…	K13679	WAXY	csin00500;csin01100;csin01110	Starch and sucrose metabolism;Metabolic pathways;Biosynthesis of secondary metabolites	------	------	PF08323.14;PF00534.23;PF13692.9	Glyco_transf_5;Glycos_transf_1;Glyco_trans_1_4	Starch synthase catalytic domain;Glycosyl transferases group 1;Glycosyl transferases group 1	cytoplasmic
A0A7J7I3S9	HYC85_000335	PAM2 domain-containing protein	-	Ataxin-2 C-terminal domain-containing protein OS=Camellia sinensis OX=4442 GN=HYC85_000335 PE=4 SV=1	6.946	2.796	2.616e-05	up	yes	188797	164030	363106	1680095	1622941	1670059	1.6577e+06	238644	------	------	------	------	------	------	ENOG410Z9AB	S:Function unknown	------	------	------	cytoplasmic
A0A4V3WRE7	TEA_027807	AB hydrolase-1 domain-containing protein	-	AB hydrolase-1 domain-containing protein OS=Camellia sinensis var. sinensis OX=542762 GN=TEA_027807 PE=4 SV=1	2.055	1.039	0.0008973	up	yes	590903	607351	610781	1155815	1180686	1381958	1.23949e+06	603012	BP:sesquiterpenoid metabolic process;BP:cellular biosynthetic process;BP:morphogenesis of a branching structure;BP:anatomical structure morphogenesis;BP:organic cyclic compound biosynthetic process;BP:organic cyclic compound metabolic process;BP:organic substance biosynthetic process;BP:organic substance metabolic process;BP:strigolactone biosynthetic process;BP:strigolactone metabolic process;BP…	GO:0006714;GO:0044249;GO:0001763;GO:0009653;GO:1901362;GO:1901360;GO:1901576;GO:0071704;GO:1901601;GO:1901600;GO:0046483;GO:0016106;GO:0018130;GO:0032502;GO:0032501;GO:0006629;GO:0006721;GO:0006720;GO:0009987;GO:0009058;GO:0008150;GO:0008152;GO:0044255;GO:0010223;GO:0010346;GO:0008610;GO:0044238;GO:1901334;GO:1901336;GO:0044237;GO:0008299;GO:1905393;GO:0048646;GO:0016114GO:0003674;GO:0016787;GO:0…	------	------	------	------	COG0596	Q:Secondary metabolites biosynthesis, transport and catabolism	PF12697.10;PF00561.23	Abhydrolase_6;Abhydrolase_1	Alpha/beta hydrolase family;alpha/beta hydrolase fold	cytoplasmic
A0A4S4D353	TEA_006115	Hexosyltransferase	-	Hexosyltransferase OS=Camellia sinensis var. sinensis OX=542762 GN=TEA_006115 PE=3 SV=1	2.015	1.011	0.01103	up	yes	447493	841656	481443	1167682	1124775	1276131	1.18953e+06	590197	MF:catalytic activity;MF:transferase activity;MF:molecular_function;MF:transferase activity, transferring glycosyl groups	GO:0003824;GO:0016740;GO:0003674;GO:0016757	K18819	GOLS	csin00052;csin01100	Galactose metabolism;Metabolic pathways	COG5597	O:Posttranslational modification, protein turnover, chaperones	PF01501.23	Glyco_transf_8	Glycosyl transferase family 8	Golgi apparatus
A0A4S4E343	TEA_016671	Ras-related protein RABA3	-	Uncharacterized protein OS=Camellia sinensis var. sinensis OX=542762 GN=TEA_016671 PE=4 SV=1	2.277	1.187	0.01223	up	yes	807067	382108	398078	1321123	1212517	1080056	1.20457e+06	529084	CC:Golgi apparatus;CC:intracellular organelle;CC:membrane-bounded organelle;CC:organelle;CC:vesicle;CC:cytoplasmic vesicle;CC:cellular anatomical entity;CC:intracellular vesicle;CC:intracellular membrane-bounded organelle;CC:cellular_component;CC:endosomeMF:purine ribonucleoside triphosphate binding;MF:heterocyclic compound binding;MF:molecular_function;MF:binding;MF:ion binding;MF:nucleoside pho…	GO:0005794;GO:0043229;GO:0043227;GO:0043226;GO:0031982;GO:0031410;GO:0110165;GO:0097708;GO:0043231;GO:0005575;GO:0005768GO:0035639;GO:1901363;GO:0003674;GO:0005488;GO:0043167;GO:1901265;GO:0043168;GO:0019001;GO:0000166;GO:0032561;GO:0017076;GO:0005525;GO:0016787;GO:0003924;GO:0017111;GO:0036094;GO:0003824;GO:0016818;GO:0097367;GO:0097159;GO:0016817;GO:0016462;GO:0032555;GO:0032553	K07904	RAB11A	csin04144	Endocytosis	COG1100	S:Function unknown	PF00071.25	Ras	Ras family	chloroplast
A0A0G4ARG3	LAR	-	-	Leucoanthocyanidin reductase OS=Camellia nitidissima OX=147926 GN=LAR PE=2 SV=1	0.4452	-1.167	0.0003756	down	yes	1144272	1117108	1280269	557007	464385	555509	525634	1.18055e+06	CC:integral component of membrane;CC:cellular_component;CC:intrinsic component of membrane;CC:cellular anatomical entityMF:catalytic activity;MF:molecular_function;MF:oxidoreductase activity	GO:0016021;GO:0005575;GO:0031224;GO:0110165GO:0003824;GO:0003674;GO:0016491	K23050;K13081	PCBER1;LAR	csin00941;csin01110	Flavonoid biosynthesis;Biosynthesis of secondary metabolites	ENOG410YEHW	S:Function unknown	PF05368.16;PF13460.9;PF01370.24	NmrA;NAD_binding_10;Epimerase	NmrA-like family;NA;NAD dependent epimerase/dehydratase family	peroxisomal
A0A7J7GKX4	HYC85_019111	40S ribosomal protein S21	-	40S ribosomal protein S21 OS=Camellia sinensis OX=4442 GN=HYC85_019111 PE=3 SV=1	0.004248	-7.879	5.659e-06	down	yes	1732779	1.75979e+06	1.59009e+06	5170	8969	7451.97	7196.99	1.69422e+06	BP:organonitrogen compound biosynthetic process;BP:endonucleolytic cleavage in ITS1 to separate SSU-rRNA from 5.8S rRNA and LSU-rRNA from tricistronic rRNA transcrip;BP:cellular macromolecule biosynthetic process;BP:organonitrogen compound metabolic process;BP:nucleic acid metabolic process;BP:nucleic acid phosphodiester bond hydrolysis;BP:ncRNA metabolic process;BP:endonucleolytic cleavage of tr…	GO:1901566;GO:0000447;GO:0034645;GO:1901564;GO:0090304;GO:0090305;GO:0034660;GO:0000479;GO:0000478;GO:0006139;GO:0044271;GO:0044260;GO:0043043;GO:0071704;GO:0043604;GO:1901360;GO:0006364;GO:0016070;GO:0034470;GO:0031125;GO:0009987;GO:0006725;GO:0031123;GO:0000461;GO:0009058;GO:0009059;GO:0008150;GO:0008152;GO:0043628;GO:0000469;GO:0046483;GO:0090502;GO:0044238;GO:0016072;GO:0090501;GO:0044249;GO:…	K02971	RP-S21e, RPS21	csin03010	Ribosome	ENOG4112266	J:Translation, ribosomal structure and biogenesis	PF01249.21	Ribosomal_S21e	Ribosomal protein S21e	cytoplasmic
A0A4S4EEA7	TEA_015630	Cytochrome P450 71A1-like	-	Uncharacterized protein OS=Camellia sinensis var. sinensis OX=542762 GN=TEA_015630 PE=3 SV=1	2.665	1.414	0.01592	up	yes	294143	819880	238529	1247141	1159804	1197514	1.20149e+06	450851	CC:integral component of membrane;CC:cellular_component;CC:cellular anatomical entity;CC:intrinsic component of membraneMF:cation binding;MF:monooxygenase activity;MF:heme binding;MF:transition metal ion binding;MF:tetrapyrrole binding;MF:organic cyclic compound binding;MF:oxidoreductase activity, acting on paired donors, with incorporation or reduction of molecular oxygen;MF:ion binding;MF:catal…	GO:0016021;GO:0005575;GO:0110165;GO:0031224GO:0043169;GO:0004497;GO:0020037;GO:0046914;GO:0046906;GO:0097159;GO:0016705;GO:0043167;GO:0003824;GO:0003674;GO:0005488;GO:0005506;GO:0046872;GO:1901363;GO:0016491	------	------	------	------	COG2124	Q:Secondary metabolites biosynthesis, transport and catabolism	PF00067.25	p450	Cytochrome P450	ER
A0A7J7GLG4	HYC85_019314	Ribonucleoside-diphosphate reductase	-	Ribonucleoside-diphosphate reductase OS=Camellia sinensis OX=4442 GN=HYC85_019314 PE=3 SV=1	0.3095	-1.692	0.001114	down	yes	1455100	1109256	1207506	414549	381543	371139	389077	1.25729e+06	BP:cellular biosynthetic process;BP:cellular nitrogen compound metabolic process;BP:nucleotide biosynthetic process;BP:small molecule metabolic process;BP:organic cyclic compound biosynthetic process;BP:organic cyclic compound metabolic process;BP:nucleobase-containing compound metabolic process;BP:organic substance metabolic process;BP:heterocycle biosynthetic process;BP:organic substance biosyn…	GO:0044249;GO:0034641;GO:0009165;GO:0044281;GO:1901362;GO:1901360;GO:0006139;GO:0071704;GO:0018130;GO:1901576;GO:0009987;GO:0006725;GO:0009263;GO:0009262;GO:0009117;GO:0008152;GO:0019438;GO:0034654;GO:0090407;GO:0055086;GO:0046483;GO:0044238;GO:0044271;GO:1901137;GO:1901135;GO:0009058;GO:0044237;GO:0006796;GO:0006807;GO:1901293;GO:0006793;GO:0019637;GO:0008150;GO:0006753GO:0016021;GO:0031224;GO:0…	K10808	RRM2	csin00240;csin00480;csin01100;csin01232;csin00230	Pyrimidine metabolism;Glutathione metabolism;Metabolic pathways;Nucleotide metabolism;Purine metabolism	COG0208	F:Nucleotide transport and metabolism	PF00268.24	Ribonuc_red_sm	Ribonucleotide reductase, small chain	peroxisomal
A0A7J7GF10	HYC85_025500	Peroxidase	-	Peroxidase OS=Camellia sinensis OX=4442 GN=HYC85_025500 PE=3 SV=1	2.581	1.368	0.0009462	up	yes	374859	499576	458182	1085903	1064842	1289299	1.14668e+06	444206	BP:cellular catabolic process;BP:hydrogen peroxide catabolic process;BP:cellular process;BP:reactive oxygen species metabolic process;BP:response to stress;BP:biological_process;BP:metabolic process;BP:catabolic process;BP:response to oxidative stress;BP:response to stimulus;BP:cellular metabolic process;BP:hydrogen peroxide metabolic processCC:cellular anatomical entity;CC:cellular_component;CC:…	GO:0044248;GO:0042744;GO:0009987;GO:0072593;GO:0006950;GO:0008150;GO:0008152;GO:0009056;GO:0006979;GO:0050896;GO:0044237;GO:0042743GO:0110165;GO:0005575;GO:0005576GO:0003674;GO:0005488;GO:1901363;GO:0016491;GO:0043169;GO:0043167;GO:0016684;GO:0020037;GO:0016209;GO:0003824;GO:0046872;GO:0046906;GO:0097159;GO:0004601	K00430	E1.11.1.7	csin00940;csin01100;csin01110	Phenylpropanoid biosynthesis;Metabolic pathways;Biosynthesis of secondary metabolites	------	------	PF00141.26	peroxidase	Peroxidase	extracellular
A0A4S4EH22	TEA_005505	Rhodanese domain-containing protein	-	Rhodanese domain-containing protein OS=Camellia sinensis var. sinensis OX=542762 GN=TEA_005505 PE=4 SV=1	2.517	1.332	2.996e-05	up	yes	379674	486475	450388	1098467	1111475	1103997	1.10465e+06	438846	MF:catalytic activity;MF:transferase activity;MF:molecular_function	GO:0003824;GO:0016740;GO:0003674	------	------	------	------	COG0607	T:Signal transduction mechanisms	PF00581.23	Rhodanese	Rhodanese-like domain	cytoplasmic
A0A4S4DUB1	TEA_010865	MFS domain-containing protein	-	Major facilitator superfamily (MFS) profile domain-containing protein OS=Camellia sinensis var. sinensis OX=542762 GN=TEA_010865 PE=3 SV=1	2.698	1.432	8.499e-05	up	yes	481042	405760	360409	1073895	1128724	1162109	1121576	415737	BP:ion transport;BP:transport;BP:phosphate ion transport;BP:anion transport;BP:biological_process;BP:inorganic anion transport;BP:establishment of localization;BP:localizationCC:integral component of membrane;CC:cellular_component;CC:cellular anatomical entity;CC:intrinsic component of membraneMF:molecular_function;MF:secondary active transmembrane transporter activity;MF:symporter activity;MF:su…	GO:0006811;GO:0006810;GO:0006817;GO:0006820;GO:0008150;GO:0015698;GO:0051234;GO:0051179GO:0016021;GO:0005575;GO:0110165;GO:0031224GO:0003674;GO:0015291;GO:0015293;GO:0051119;GO:0005215;GO:0022857;GO:0015144;GO:0015145;GO:0022804	K24193	STP	------	------	ENOG410XNQK	V:Defense mechanisms	PF00083.27;PF07690.19	Sugar_tr;MFS_1	Sugar;Major Facilitator Superfamily	ER
A0A7J7H6W0	HYC85_014234	Homeobox-DDT domain protein RLT1	-	Homeobox domain-containing protein OS=Camellia sinensis OX=4442 GN=HYC85_014234 PE=4 SV=1	0.3488	-1.52	0.002486	down	yes	950912	1214508	1213767	305223	516574	356853	392883	1.1264e+06	BP:regulation of primary metabolic process;BP:regulation of metabolic process;BP:regulation of cellular biosynthetic process;BP:regulation of cellular metabolic process;BP:regulation of biological process;BP:regulation of nucleobase-containing compound metabolic process;BP:regulation of transcription from RNA polymerase II promoter;BP:biological regulation;BP:regulation of gene expression;BP:regu…	GO:0080090;GO:0019222;GO:0031326;GO:0031323;GO:0050789;GO:0019219;GO:0006357;GO:0065007;GO:0010468;GO:0060255;GO:0009889;GO:1903506;GO:0050794;GO:0008150;GO:0051171;GO:2001141;GO:0051252;GO:0006355;GO:0010556GO:0043229;GO:0043227;GO:0005634;GO:0043226;GO:0110165;GO:0043231;GO:0005575GO:0003674;GO:0005488;GO:0003676;GO:0003677;GO:0097159;GO:1901363	------	------	------	------	ENOG4111F53	U:Intracellular trafficking, secretion, and vesicular transport	PF05066.16;PF02791.20;PF00046.32;PF15613.9;PF15612.9	HARE-HTH;DDT;Homeodomain;WSD;WHIM1	HB1, ASXL, restriction endonuclease HTH domain;DDT domain;Homeodomain;Williams-Beuren syndrome DDT;WSTF, HB1, Itc1p, MBD9 motif 1	nuclear
A0A4S4D4R4	TEA_028393	Hexosyltransferase	-	Hexosyltransferase OS=Camellia sinensis var. sinensis OX=542762 GN=TEA_028393 PE=3 SV=1	2.143	1.1	0.0008249	up	yes	493391	545107	370141	1059566	998661	961069	1006432	469546	MF:catalytic activity;MF:transferase activity;MF:molecular_function;MF:transferase activity, transferring glycosyl groups	GO:0003824;GO:0016740;GO:0003674;GO:0016757	K18819	GOLS	csin00052;csin01100	Galactose metabolism;Metabolic pathways	COG5597	O:Posttranslational modification, protein turnover, chaperones	PF01501.23	Glyco_transf_8	Glycosyl transferase family 8	cytoplasmic
A0A4S4D4H8	TEA_006124	Hexosyltransferase	-	Hexosyltransferase OS=Camellia sinensis var. sinensis OX=542762 GN=TEA_006124 PE=3 SV=1	2.336	1.224	0.02629	up	yes	266561	750137	291070	982664	932137	1140768	1018523	435923	MF:catalytic activity;MF:transferase activity;MF:molecular_function;MF:transferase activity, transferring glycosyl groups	GO:0003824;GO:0016740;GO:0003674;GO:0016757	K18819	GOLS	csin00052;csin01100	Galactose metabolism;Metabolic pathways	COG5597	S:Function unknown	PF01501.23	Glyco_transf_8	Glycosyl transferase family 8	cytoplasmic
A0A7J7G8B6	HYC85_024509	Glutamyl-tRNA reductase	-	Glutamyl-tRNA reductase OS=Camellia sinensis OX=4442 GN=HYC85_024509 PE=3 SV=1	0.467	-1.099	0.003772	down	yes	855542	1128060	944225	479443	493499	394409	455784	975942	BP:porphyrin-containing compound metabolic process;BP:porphyrin-containing compound biosynthetic process;BP:cellular biosynthetic process;BP:cellular nitrogen compound metabolic process;BP:nitrogen compound metabolic process;BP:organic cyclic compound biosynthetic process;BP:organic cyclic compound metabolic process;BP:organic substance biosynthetic process;BP:protoporphyrinogen IX biosynthetic p…	GO:0006778;GO:0006779;GO:0044249;GO:0034641;GO:0006807;GO:1901362;GO:1901360;GO:1901576;GO:0006782;GO:0071704;GO:0033014;GO:0033013;GO:0046501;GO:0018130;GO:0009987;GO:0006725;GO:0009058;GO:0008150;GO:0008152;GO:0044271;GO:0046483;GO:1901564;GO:1901566;GO:0044237;GO:0019438GO:0003674;GO:0005488;GO:1901363;GO:0016491;GO:0050661;GO:0016620;GO:0000166;GO:1901265;GO:0140098;GO:0036094;GO:0003824;GO:0…	K02492	hemA	csin01240;csin00860;csin01100;csin01110	Biosynthesis of cofactors;Porphyrin metabolism;Metabolic pathways;Biosynthesis of secondary metabolites	COG0373	H:Coenzyme transport and metabolism	PF01488.23;PF05201.18;PF00745.23;PF03807.20	Shikimate_DH;GlutR_N;GlutR_dimer;F420_oxidored	Shikimate / quinate 5-dehydrogenase;Glutamyl-tRNAGlu reductase, N-terminal domain;Glutamyl-tRNAGlu reductase, dimerisation domain;NADP oxidoreductase coenzyme F420-dependent	chloroplast
A0A4S4CZ82	TEA_009931	Methyltransf_11 domain-containing protein	-	Methyltransferase type 11 domain-containing protein OS=Camellia sinensis var. sinensis OX=542762 GN=TEA_009931 PE=4 SV=1	2.82	1.496	3.249e-06	up	yes	339644	401049	369895	1041734	1052865	1037610	1.04407e+06	370196	BP:biological_process;BP:organic substance metabolic process;BP:metabolic processMF:catalytic activity;MF:transferase activity;MF:transferase activity, transferring one-carbon groups;MF:molecular_function;MF:methyltransferase activity	GO:0008150;GO:0071704;GO:0008152GO:0003824;GO:0016740;GO:0016741;GO:0003674;GO:0008168	K05928	E2.1.1.95	csin00130;csin01240;csin01110;csin01100	Ubiquinone and other terpenoid-quinone biosynthesis;Biosynthesis of cofactors;Biosynthesis of secondary metabolites;Metabolic pathways	ENOG410Y9KK	S:Function unknown	PF08241.15;PF13649.9;PF01209.21;PF08242.15;PF13489.9;PF13847.9;PF05175.17	Methyltransf_11;Methyltransf_25;Ubie_methyltran;Methyltransf_12;Methyltransf_23;Methyltransf_31;MTS	Methyltransferase domain;Methyltransferase domain;ubiE/COQ5 methyltransferase family;Methyltransferase domain;Methyltransferase domain;Methyltransferase domain;Methyltransferase small domain	chloroplast
A0A4S4DTZ4	TEA_029502	4-(cytidine 5'-diphospho)-2-C-methyl-D-erythritol kinase	-	4-(cytidine 5'-diphospho)-2-C-methyl-D-erythritol kinase OS=Camellia sinensis var. sinensis OX=542762 GN=TEA_029502 PE=3 SV=1	0.2589	-1.95	0.000129	down	yes	1084469	1021374	993308	197596	351777	252917	267430	1.03305e+06	BP:phosphorylation;BP:cellular biosynthetic process;BP:organic substance biosynthetic process;BP:phosphate-containing compound metabolic process;BP:organic substance metabolic process;BP:lipid metabolic process;BP:terpenoid metabolic process;BP:isoprenoid metabolic process;BP:cellular process;BP:biosynthetic process;BP:biological_process;BP:metabolic process;BP:cellular lipid metabolic process;BP…	GO:0016310;GO:0044249;GO:1901576;GO:0006796;GO:0071704;GO:0006629;GO:0006721;GO:0006720;GO:0009987;GO:0009058;GO:0008150;GO:0008152;GO:0044255;GO:0008610;GO:0044238;GO:0044237;GO:0008299;GO:0006793;GO:0016114GO:0035639;GO:0003674;GO:0005488;GO:0050515;GO:0043167;GO:1901363;GO:1901265;GO:0043168;GO:0097159;GO:0000166;GO:0016740;GO:0017076;GO:0005524;GO:0016301;GO:0036094;GO:0003824;GO:0030554;GO:0…	K00919	ispE	csin00900;csin01110;csin01100	Terpenoid backbone biosynthesis;Biosynthesis of secondary metabolites;Metabolic pathways	COG1947	I:Lipid transport and metabolism	PF00288.29	GHMP_kinases_N	GHMP kinases N terminal domain	chloroplast
C7DYB2	-	Peroxidase	-	Peroxidase OS=Camellia oleifera OX=385388 PE=2 SV=1	0.4911	-1.026	0.002038	down	yes	798324	966595	850429	407825	500393	376055	428091	871783	BP:cellular catabolic process;BP:hydrogen peroxide catabolic process;BP:cellular process;BP:reactive oxygen species metabolic process;BP:response to stress;BP:biological_process;BP:metabolic process;BP:catabolic process;BP:response to oxidative stress;BP:response to stimulus;BP:cellular metabolic process;BP:hydrogen peroxide metabolic processCC:cellular anatomical entity;CC:cellular_component;CC:…	GO:0044248;GO:0042744;GO:0009987;GO:0072593;GO:0006950;GO:0008150;GO:0008152;GO:0009056;GO:0006979;GO:0050896;GO:0044237;GO:0042743GO:0110165;GO:0005575;GO:0005576GO:0003674;GO:0005488;GO:1901363;GO:0016491;GO:0043169;GO:0043167;GO:0016684;GO:0020037;GO:0016209;GO:0003824;GO:0046872;GO:0046906;GO:0097159;GO:0004601	K00430	E1.11.1.7	csin00940;csin01100;csin01110	Phenylpropanoid biosynthesis;Metabolic pathways;Biosynthesis of secondary metabolites	ENOG4111GTW	G:Carbohydrate transport and metabolism	PF00141.26	peroxidase	Peroxidase	extracellular
A0A4S4DV01	TEA_023296	Pollen Ole e 1 allergen and extensin family protein	-	Uncharacterized protein OS=Camellia sinensis var. sinensis OX=542762 GN=TEA_023296 PE=3 SV=1	0.2495	-2.003	5.555e-05	down	yes	989553	1044024	1056742	299460	289551	182086	257032	1.03011e+06	CC:cellular_component;CC:extracellular space;CC:cellular anatomical entity	GO:0005575;GO:0005615;GO:0110165	------	------	------	------	ENOG410YRT5	S:Function unknown	PF01190.20	Pollen_Ole_e_1	Pollen protein Ole e 1 like	extracellular
A0A4S4DQS4	TEA_015031	Protein kinase domain-containing protein	-	Protein kinase domain-containing protein OS=Camellia sinensis var. sinensis OX=542762 GN=TEA_015031 PE=4 SV=1	2.44	1.287	0.0003053	up	yes	381264	316909	308785	751233	842405	863105	818914	335653	BP:phosphorylation;BP:nitrogen compound metabolic process;BP:response to external biotic stimulus;BP:interspecies interaction between organisms;BP:organic substance metabolic process;BP:protein phosphorylation;BP:cellular process;BP:defense response;BP:defense response to fungus;BP:macromolecule modification;BP:protein modification process;BP:biological_process;BP:metabolic process;BP:response to…	GO:0016310;GO:0006807;GO:0043207;GO:0044419;GO:0071704;GO:0006468;GO:0009987;GO:0006952;GO:0050832;GO:0043412;GO:0036211;GO:0008150;GO:0008152;GO:0009607;GO:0051707;GO:0044238;GO:1901564;GO:0009605;GO:0019538;GO:0009620;GO:0050896;GO:0006950;GO:0044237;GO:0043170;GO:0006796;GO:0006793;GO:0098542GO:0031224;GO:0016021;GO:0110165;GO:0005575GO:0035639;GO:0003674;GO:0005488;GO:0016772;GO:1901363;GO:00…	------	------	------	------	COG0515;COG4886	T:Signal transduction mechanisms;S:Function unknown	PF00069.28;PF07714.20;PF11721.11	Pkinase;PK_Tyr_Ser-Thr;Malectin	Protein kinase domain;Protein tyrosine and serine/threonine kinase;Malectin domain	ER
A0A7J7HC35	HYC85_011437	X8 domain-containing protein	-	X8 domain-containing protein OS=Camellia sinensis OX=4442 GN=HYC85_011437 PE=3 SV=1	2.481	1.311	0.0001831	up	yes	285857	390200	282932	792879	786083	800142	793035	319663	BP:primary metabolic process;BP:carbohydrate metabolic process;BP:organic substance metabolic process;BP:biological_process;BP:metabolic processMF:glucosidase activity;MF:hydrolase activity;MF:hydrolase activity, acting on glycosyl bonds;MF:beta-glucosidase activity;MF:hydrolase activity, hydrolyzing O-glycosyl compounds;MF:molecular_function;MF:catalytic activity;MF:glucan endo-1,3-beta-D-glucos…	GO:0044238;GO:0005975;GO:0071704;GO:0008150;GO:0008152GO:0015926;GO:0016787;GO:0016798;GO:0008422;GO:0004553;GO:0003674;GO:0003824;GO:0042973	------	------	------	------	ENOG410Y94B	G:Carbohydrate transport and metabolism	PF00332.21;PF07983.16	Glyco_hydro_17;X8	Glycosyl hydrolases family 17;X8 domain	ER
A0A7J7HLA3	HYC85_006516	Laccase	-	laccase OS=Camellia sinensis OX=4442 GN=HYC85_006516 PE=3 SV=1	27.46	4.779	4.177e-07	up	yes	43126	45239	26277	1022878	1075875	1049684	1049479	38214	BP:phenylpropanoid metabolic process;BP:organic cyclic compound metabolic process;BP:organic substance catabolic process;BP:lignin metabolic process;BP:organic substance metabolic process;BP:organic cyclic compound catabolic process;BP:lignin catabolic process;BP:phenylpropanoid catabolic process;BP:secondary metabolic process;BP:cellular aromatic compound metabolic process;BP:biological_process;…	GO:0009698;GO:1901360;GO:1901575;GO:0009808;GO:0071704;GO:1901361;GO:0046274;GO:0046271;GO:0019748;GO:0006725;GO:0008150;GO:0008152;GO:0009056;GO:0044248;GO:0044237;GO:0019439;GO:0009987GO:0048046;GO:0110165;GO:0005575;GO:0005576GO:0046872;GO:0003674;GO:0005488;GO:0016491;GO:0043169;GO:0052716;GO:0046914;GO:0043167;GO:0016682;GO:0003824;GO:0005507;GO:0016679	K05909	E1.10.3.2	------	------	COG2132	I:Lipid transport and metabolism	PF07732.18;PF00394.25;PF07731.17	Cu-oxidase_3;Cu-oxidase;Cu-oxidase_2	Multicopper oxidase;Multicopper oxidase;Multicopper oxidase	extracellular
A0A4V6RY23	TEA_016444	ABC-type xenobiotic transporter	-	ABC-type xenobiotic transporter OS=Camellia sinensis var. sinensis OX=542762 GN=TEA_016444 PE=3 SV=1	2.121	1.085	0.0008785	up	yes	338357	375844	313141	672691	704052	802393	726379	342447	CC:integral component of membrane;CC:intrinsic component of membrane;CC:cellular_component;CC:cellular anatomical entityMF:purine ribonucleoside triphosphate binding;MF:molecular_function;MF:binding;MF:ion binding;MF:heterocyclic compound binding;MF:nucleoside phosphate binding;MF:anion binding;MF:ATPase activity, coupled to transmembrane movement of substances;MF:nucleotide binding;MF:primary ac…	GO:0016021;GO:0031224;GO:0005575;GO:0110165GO:0035639;GO:0003674;GO:0005488;GO:0043167;GO:1901363;GO:1901265;GO:0043168;GO:0042626;GO:0000166;GO:0015399;GO:0017076;GO:0005524;GO:0022804;GO:0005215;GO:0140359;GO:0036094;GO:0030554;GO:0097367;GO:0097159;GO:0022857;GO:0032559;GO:0032555;GO:0032553	K05666	ABCC2	csin02010	ABC transporters	COG1132	V:Defense mechanisms	PF00005.30;PF00664.26;PF13555.9	ABC_tran;ABC_membrane;AAA_29	ABC transporter;ABC transporter transmembrane region;P-loop containing region of AAA domain	peroxisomal
A0A4S4DW45	TEA_001864	30S ribosomal protein 3, chloroplastic-like	-	30S ribosomal protein 3, chloroplastic OS=Camellia sinensis var. sinensis OX=542762 GN=TEA_001864 PE=3 SV=1	0.3834	-1.383	0.02885	down	yes	521153	903150	891706	215445	242207	430415	296022	772003	BP:cellular biosynthetic process;BP:cellular macromolecule biosynthetic process;BP:cellular component organization or biogenesis;BP:plastid organization;BP:organic substance biosynthetic process;BP:cellular nitrogen compound biosynthetic process;BP:cellular macromolecule metabolic process;BP:peptide biosynthetic process;BP:cellular component organization;BP:organic substance metabolic process;BP:…	GO:0044249;GO:0034645;GO:0071840;GO:0009657;GO:1901576;GO:0044271;GO:0044260;GO:0043043;GO:0016043;GO:0071704;GO:0032544;GO:1901566;GO:0043604;GO:0009987;GO:0009058;GO:0009059;GO:0008150;GO:0008152;GO:1901564;GO:0006996;GO:0044238;GO:0019538;GO:0034641;GO:0044237;GO:0043170;GO:0006807;GO:0043603;GO:0006518;GO:0006412GO:0043231;GO:0043229;GO:0043228;GO:0043227;GO:0043226;GO:0009536;GO:0110165;GO:0…	K19032	PSRP3	------	------	ENOG4111VGA	J:Translation, ribosomal structure and biogenesis	PF04839.16	PSRP-3_Ycf65	Plastid and cyanobacterial ribosomal protein	mitochondrial
A0A7J7HB06	HYC85_014965	SnoaL-like domain-containing protein	-	Uncharacterized protein OS=Camellia sinensis OX=4442 GN=HYC85_014965 PE=4 SV=1	0.4039	-1.308	0.0002118	down	yes	691105	797335	725962	270617	307398	316402	298139	738134	MF:translation regulator activity, nucleic acid binding;MF:nucleic acid binding;MF:organic cyclic compound binding;MF:translation factor activity, RNA binding;MF:molecular_function;MF:binding;MF:translation regulator activity;MF:heterocyclic compound binding;MF:translation initiation factor activity	GO:0090079;GO:0003676;GO:0097159;GO:0008135;GO:0003674;GO:0005488;GO:0045182;GO:1901363;GO:0003743	------	------	------	------	ENOG41120V4	S:Function unknown	PF10184.12	DUF2358	Uncharacterized conserved protein	peroxisomal
A0A4V3WMC8	TEA_021308	PB1 domain-containing protein	-	PB1 domain-containing protein OS=Camellia sinensis var. sinensis OX=542762 GN=TEA_021308 PE=4 SV=1	4.707	2.235	0.002286	up	yes	355414	87971	85731	849320	870285	771161	830255	176372	MF:cation binding;MF:transition metal ion binding;MF:ion binding;MF:molecular_function;MF:binding;MF:metal ion binding;MF:zinc ion binding	GO:0043169;GO:0046914;GO:0043167;GO:0003674;GO:0005488;GO:0046872;GO:0008270	K17604	ZSWIM3	------	------	------	------	PF00564.27	PB1	PB1 domain	cytoplasmic
A0A7J7HP39	HYC85_006610	GRAS domain-containing protein	-	Scarecrow-like protein 9 OS=Camellia sinensis OX=4442 GN=HYC85_006610 PE=3 SV=1	0.2125	-2.234	0.0001575	down	yes	788535	904913	756703	191736	176010	152912	173553	816717	BP:regulation of primary metabolic process;BP:regulation of metabolic process;BP:regulation of cellular biosynthetic process;BP:regulation of biological process;BP:regulation of nucleobase-containing compound metabolic process;BP:biological regulation;BP:regulation of gene expression;BP:regulation of macromolecule metabolic process;BP:regulation of cellular metabolic process;BP:regulation of bios…	GO:0080090;GO:0019222;GO:0031326;GO:0050789;GO:0019219;GO:0065007;GO:0010468;GO:0060255;GO:0031323;GO:0009889;GO:1903506;GO:0050794;GO:0008150;GO:0051171;GO:2001141;GO:0051252;GO:0006355;GO:0010556GO:0043229;GO:0043227;GO:0043226;GO:0005634;GO:0110165;GO:0043231;GO:0005575GO:1901363;GO:0003674;GO:0005488;GO:0003676;GO:0003677;GO:0043565;GO:0140110;GO:0003700;GO:0097159	------	------	------	------	ENOG410YMPH	K:Transcription	PF03514.17	GRAS	GRAS domain family	nuclear
A0A4S4DFQ5	TEA_023304	Protein TIC 20	-	Ataxin-2 C-terminal domain-containing protein OS=Camellia sinensis var. sinensis OX=542762 GN=TEA_023304 PE=4 SV=1	5.821	2.541	3.388e-07	up	yes	145735	141601	147713	835607	831613	865314	844178	145016	------	------	K11843	USP14, UBP6	------	------	ENOG410Z9AB	O:Posttranslational modification, protein turnover, chaperones	------	------	------	ER
A0A7J7HUD4	HYC85_008717	Protein kinase domain-containing protein	-	Protein kinase domain-containing protein OS=Camellia sinensis OX=4442 GN=HYC85_008717 PE=4 SV=1	0.4545	-1.138	1.462e-06	down	yes	665854	673882	691917	302464	312137	308883	307828	677218	BP:regulation of metabolic process;BP:phosphorylation;BP:G1/S transition of mitotic cell cycle;BP:mitotic cell cycle process;BP:cell cycle phase transition;BP:mitotic cell cycle phase transition;BP:nitrogen compound metabolic process;BP:cell cycle G1/S phase transition;BP:regulation of biological process;BP:regulation of mitotic cell cycle;BP:regulation of cell cycle process;BP:organic substance …	GO:0019222;GO:0016310;GO:0000082;GO:1903047;GO:0044770;GO:0044772;GO:0006807;GO:0044843;GO:0050789;GO:0007346;GO:0010564;GO:0071704;GO:0065007;GO:0010468;GO:0006468;GO:1901990;GO:0060255;GO:0009987;GO:0050794;GO:0043412;GO:0036211;GO:0008150;GO:0008152;GO:0010389;GO:0044238;GO:1901564;GO:1901987;GO:0019538;GO:0051726;GO:0044237;GO:0043170;GO:0006796;GO:1902749;GO:0006793;GO:0022402;GO:0007165GO:1…	K02206;K07760	CDK2;CDK	------	------	ENOG410XPP3	S:Function unknown	PF00069.28;PF07714.20	Pkinase;PK_Tyr_Ser-Thr	Protein kinase domain;Protein tyrosine and serine/threonine kinase	cytoplasmic
A0A7J7HUP8	HYC85_003594	Postacrosomal sheath WW domain-binding protein	-	Uncharacterized protein OS=Camellia sinensis OX=4442 GN=HYC85_003594 PE=4 SV=1	0.4863	-1.04	0.0001247	down	yes	619948	682969	655832	306028	344798	301735	317520	652916	CC:integral component of membrane;CC:cellular_component;CC:intrinsic component of membrane;CC:cellular anatomical entityMF:cation binding;MF:ion binding;MF:molecular_function;MF:metal ion binding;MF:binding	GO:0016021;GO:0005575;GO:0031224;GO:0110165GO:0043169;GO:0043167;GO:0003674;GO:0046872;GO:0005488	K15436	TRPO3, MTR10	csin03250;csin03013	Viral life cycle - HIV-1;Nucleocytoplasmic transport	ENOG4111N2T	S:Function unknown	------	------	------	cytoplasmic
A0A4S4D355	TEA_006120	Hexosyltransferase	-	Hexosyltransferase OS=Camellia sinensis var. sinensis OX=542762 GN=TEA_006120 PE=3 SV=1	3.666	1.874	0.01399	up	yes	127147	446500	29831	697478	728854	786185	737506	201159	MF:catalytic activity;MF:transferase activity;MF:molecular_function;MF:transferase activity, transferring glycosyl groups	GO:0003824;GO:0016740;GO:0003674;GO:0016757	K18819	GOLS	csin00052;csin01100	Galactose metabolism;Metabolic pathways	COG5597	O:Posttranslational modification, protein turnover, chaperones	PF01501.23	Glyco_transf_8	Glycosyl transferase family 8	cytoplasmic
A0A7J7IB91	HYC85_002707	SCP domain-containing protein	-	SCP domain-containing protein OS=Camellia sinensis OX=4442 GN=HYC85_002707 PE=4 SV=1	2.453	1.295	0.001523	up	yes	158094	300738	300967	617175	628087	618221	621161	253266	BP:response to biotic stimulus;BP:response to stimulus;BP:biological_processCC:cellular_component;CC:extracellular region;CC:cellular anatomical entity	GO:0009607;GO:0050896;GO:0008150GO:0005575;GO:0005576;GO:0110165	K13449	PR1	csin04075;csin04016;csin04626	Plant hormone signal transduction;MAPK signaling pathway - plant;Plant-pathogen interaction	COG2340	S:Function unknown	PF00188.29	CAP	Cysteine-rich secretory protein family	vacuolar
A0A7J7GFQ1	HYC85_023404	MFS domain-containing protein	-	Major facilitator superfamily (MFS) profile domain-containing protein OS=Camellia sinensis OX=4442 GN=HYC85_023404 PE=3 SV=1	5.251	2.393	2.648e-05	up	yes	160152	116230	140485	730425	687590	770767	729594	138956	BP:response to abiotic stimulus;BP:anion transport;BP:response to water deprivation;BP:response to water;BP:response to endogenous stimulus;BP:response to inorganic substance;BP:response to abscisic acid;BP:response to lipid;BP:localization;BP:inorganic anion transport;BP:ion transport;BP:transport;BP:phosphate ion transport;BP:response to stress;BP:biological_process;BP:response to acid chemical…	GO:0009628;GO:0006820;GO:0009414;GO:0009415;GO:0009719;GO:0010035;GO:0009737;GO:0033993;GO:0051179;GO:0015698;GO:0006811;GO:0006810;GO:0006817;GO:0006950;GO:0008150;GO:0001101;GO:0042221;GO:0051234;GO:0010033;GO:1901700;GO:0009725;GO:0050896;GO:0009651;GO:0006970;GO:0097305GO:0031224;GO:0016021;GO:0016020;GO:0110165;GO:0005886;GO:0005575GO:0015295;GO:0003674;GO:0005351;GO:0009679;GO:0015075;GO:00…	K24193	STP	------	------	ENOG410XNQK	G:Carbohydrate transport and metabolism	PF00083.27;PF07690.19	Sugar_tr;MFS_1	Sugar;Major Facilitator Superfamily	nuclear
A0A4S4CZQ2	TEA_024793	Dynein light chain	-	Dynein light chain OS=Camellia sinensis var. sinensis OX=542762 GN=TEA_024793 PE=3 SV=1	0.456	-1.133	0.01604	down	yes	529139	734841	480196	287281	261986	246101	265123	581392	BP:microtubule-based process;BP:cellular process;BP:biological_processCC:cytoplasm;CC:supramolecular complex;CC:macromolecular complex;CC:catalytic complex;CC:dynein complex;CC:cellular_component;CC:supramolecular polymer;CC:supramolecular fiber;CC:cytoplasmic dynein complex;CC:microtubule;CC:microtubule associated complex;CC:cellular anatomical entity;CC:polymeric cytoskeletal fiberMF:dynein int…	GO:0007017;GO:0009987;GO:0008150GO:0005737;GO:0099080;GO:0032991;GO:1902494;GO:0030286;GO:0005575;GO:0099081;GO:0099512;GO:0005868;GO:0005874;GO:0005875;GO:0110165;GO:0099513GO:0045505;GO:0005488;GO:0005515;GO:0003674	K10418	DYNLL	------	------	ENOG4111NK2	J:Translation, ribosomal structure and biogenesis	PF01221.21	Dynein_light	Dynein light chain type 1	chloroplast
A0A4S4E3R4	TEA_000102	X8 domain-containing protein	-	X8 domain-containing protein OS=Camellia sinensis var. sinensis OX=542762 GN=TEA_000102 PE=3 SV=1	2.198	1.136	0.0006037	up	yes	262914	263026	266335	606095	618758	516437	580430	264092	BP:organic substance metabolic process;BP:carbohydrate metabolic process;BP:primary metabolic process;BP:metabolic process;BP:biological_processCC:integral component of membrane;CC:cellular_component;CC:intrinsic component of membrane;CC:cellular anatomical entityMF:hydrolase activity;MF:glucosidase activity;MF:hydrolase activity, acting on glycosyl bonds;MF:beta-glucosidase activity;MF:catalytic…	GO:0071704;GO:0005975;GO:0044238;GO:0008152;GO:0008150GO:0016021;GO:0005575;GO:0031224;GO:0110165GO:0016787;GO:0015926;GO:0016798;GO:0008422;GO:0003824;GO:0003674;GO:0004553;GO:0042973	------	------	------	------	ENOG410Y94B	S:Function unknown	PF00332.21;PF07983.16	Glyco_hydro_17;X8	Glycosyl hydrolases family 17;X8 domain	ER
A0A4S4EHX3	TEA_027363	Endoplasmic reticulum transmembrane protein	-	Endoplasmic reticulum transmembrane protein OS=Camellia sinensis var. sinensis OX=542762 GN=TEA_027363 PE=3 SV=1	0.4876	-1.036	0.002441	down	yes	569984	583296	536787	304650	324210	195270	274710	563356	BP:protein localization;BP:cellular localization;BP:protein localization to endoplasmic reticulum exit site;BP:protein localization to endoplasmic reticulum;BP:ER to Golgi vesicle-mediated transport;BP:cellular macromolecule localization;BP:intracellular protein transport;BP:nitrogen compound transport;BP:organic substance transport;BP:macromolecule localization;BP:cellular process;BP:Golgi vesic…	GO:0008104;GO:0051641;GO:0070973;GO:0070972;GO:0006888;GO:0070727;GO:0006886;GO:0071705;GO:0071702;GO:0033036;GO:0009987;GO:0048193;GO:0006810;GO:0045184;GO:0015031;GO:0008150;GO:0051649;GO:0051234;GO:0051179;GO:0016192;GO:0046907;GO:0033365GO:0005783;GO:0005789;GO:0043229;GO:0043227;GO:0043226;GO:0031224;GO:0031090;GO:0016020;GO:0110165;GO:0043231;GO:0005575;GO:0016021	------	------	------	------	ENOG4111X7F	S:Function unknown	------	------	------	ER
A0A3G1VD02	PIP2-2	-	114287406	Aquaporin protein PIP2-2 OS=Camellia sinensis OX=4442 GN=PIP2-2 PE=2 SV=1	3.187	1.672	0.0002725	up	yes	198701	220866	172730	624590	688476	574311	629126	197432	CC:integral component of membrane;CC:membrane;CC:cellular_component;CC:cellular anatomical entity;CC:plasma membrane;CC:intrinsic component of membraneMF:inorganic solute uptake transmembrane transporter activity;MF:transporter activity;MF:water channel activity;MF:transmembrane transporter activity;MF:channel activity;MF:molecular_function;MF:passive transmembrane transporter activity;MF:water t…	GO:0016021;GO:0016020;GO:0005575;GO:0110165;GO:0005886;GO:0031224GO:0015318;GO:0005215;GO:0015250;GO:0022857;GO:0015267;GO:0003674;GO:0022803;GO:0005372	K09872	PIP	------	------	COG0580	G:Carbohydrate transport and metabolism	PF00230.23	MIP	Major intrinsic protein	Golgi apparatus
A0A7J7G7N6	HYC85_026463	Protein arginine N-methyltransferase 1	-	Methyltransferase domain-containing protein OS=Camellia sinensis OX=4442 GN=HYC85_026463 PE=4 SV=1	0.4899	-1.029	7.328e-06	down	yes	547199	544713	546808	275721	249146	277928	267598	546240	BP:protein methylation;BP:protein alkylation;BP:nitrogen compound metabolic process;BP:cellular macromolecule metabolic process;BP:peptidyl-arginine methylation;BP:peptidyl-amino acid modification;BP:organic substance metabolic process;BP:methylation;BP:cellular process;BP:macromolecule modification;BP:protein modification process;BP:macromolecule methylation;BP:metabolic process;BP:primary metab…	GO:0006479;GO:0008213;GO:0006807;GO:0044260;GO:0018216;GO:0018193;GO:0071704;GO:0032259;GO:0009987;GO:0043412;GO:0036211;GO:0043414;GO:0008152;GO:0044238;GO:1901564;GO:0019538;GO:0044237;GO:0043170;GO:0018195;GO:0008150GO:0016274;GO:0016791;GO:0016273;GO:0042578;GO:0003674;GO:0005488;GO:0008168;GO:0043169;GO:0043167;GO:0016740;GO:0016741;GO:0016787;GO:0008757;GO:0140096;GO:0016788;GO:0003824;GO:0…	K11434;K11436;K11437	PRMT1;PRMT3;PRMT6	------	------	ENOG410XQYH	S:Function unknown	PF06325.16;PF13649.9;PF08241.15	PrmA;Methyltransf_25;Methyltransf_11	Ribosomal protein L11 methyltransferase;Methyltransferase domain;Methyltransferase domain	chloroplast
A0A7J7H1V0	HYC85_015906	Protein arginine N-methyltransferase 1	-	Methyltransferase domain-containing protein OS=Camellia sinensis OX=4442 GN=HYC85_015906 PE=4 SV=1	0.413	-1.276	1.014e-06	down	yes	565050	570287	568446	237064	222072	244470	234535	567928	BP:protein methylation;BP:protein alkylation;BP:nitrogen compound metabolic process;BP:cellular macromolecule metabolic process;BP:peptidyl-arginine methylation;BP:peptidyl-amino acid modification;BP:organic substance metabolic process;BP:methylation;BP:cellular process;BP:macromolecule modification;BP:protein modification process;BP:macromolecule methylation;BP:metabolic process;BP:primary metab…	GO:0006479;GO:0008213;GO:0006807;GO:0044260;GO:0018216;GO:0018193;GO:0071704;GO:0032259;GO:0009987;GO:0043412;GO:0036211;GO:0043414;GO:0008152;GO:0044238;GO:1901564;GO:0019538;GO:0044237;GO:0043170;GO:0018195;GO:0008150GO:0016274;GO:0016273;GO:0003674;GO:0008168;GO:0016740;GO:0016741;GO:0008757;GO:0140096;GO:0003824;GO:0008170;GO:0008276	K11434;K11436;K11437	PRMT1;PRMT3;PRMT6	------	------	ENOG410XQYH;ENOG410XQYH	E:Amino acid transport and metabolism;G:Carbohydrate transport and metabolism	PF06325.16;PF13649.9;PF08241.15	PrmA;Methyltransf_25;Methyltransf_11	Ribosomal protein L11 methyltransferase;Methyltransferase domain;Methyltransferase domain	chloroplast
A0A7J7H6V9	HYC85_014669	9-cis-epoxycarotenoid dioxygenase	-	9-cis-epoxycarotenoid dioxygenase OS=Camellia sinensis OX=4442 GN=HYC85_014669 PE=3 SV=1	2.794	1.482	0.03744	up	yes	415761	104814	113728	451417	655348	665702	590822	211434	BP:terpene catabolic process;BP:cellular catabolic process;BP:cellular lipid catabolic process;BP:lipid metabolic process;BP:terpene metabolic process;BP:organic substance catabolic process;BP:seed dormancy process;BP:lipid catabolic process;BP:organic substance metabolic process;BP:dormancy process;BP:developmental process;BP:multicellular organismal process;BP:multicellular organismal reproduct…	GO:0046247;GO:0044248;GO:0044242;GO:0006629;GO:0042214;GO:1901575;GO:0010162;GO:0016042;GO:0071704;GO:0022611;GO:0032502;GO:0032501;GO:0048609;GO:0016121;GO:0006720;GO:0009987;GO:0022414;GO:0008150;GO:0008300;GO:0008152;GO:0044255;GO:0009056;GO:0044238;GO:0003006;GO:0044237;GO:0016119GO:0009532;GO:0009570;GO:0110165;GO:0005575GO:0043169;GO:0003674;GO:0005488;GO:0016701;GO:0016702;GO:0045549;GO:00…	K09840	NCED	csin01110;csin01100;csin00906	Biosynthesis of secondary metabolites;Metabolic pathways;Carotenoid biosynthesis	COG3670	G:Carbohydrate transport and metabolism	PF03055.18	RPE65	Retinal pigment epithelial membrane protein	cytoplasmic
A0A7J7H612	HYC85_013648	PLAT domain-containing protein	-	PLAT domain-containing protein OS=Camellia sinensis OX=4442 GN=HYC85_013648 PE=4 SV=1	0.2924	-1.774	5.588e-05	down	yes	630720	633175	576476	203140	184583	150401	179375	613457	------	------	------	------	------	------	ENOG410Y7WX	S:Function unknown	PF01477.26	PLAT	PLAT/LH2 domain	cytoplasmic
A0A4S4DLD8	TEA_005170	Snurportin-1	-	Snurportin-1 OS=Camellia sinensis var. sinensis OX=542762 GN=TEA_005170 PE=3 SV=1	2.068	1.048	0.0003263	up	yes	264424	230933	272541	509911	508430	569334	529225	255966	BP:nucleobase-containing compound transport;BP:nuclear transport;BP:nitrogen compound transport;BP:organic substance transport;BP:RNA import into nucleus;BP:cellular process;BP:transport;BP:snRNA import into nucleus;BP:nucleocytoplasmic transport;BP:snRNA transport;BP:nuclear import;BP:establishment of localization in cell;BP:establishment of RNA localization;BP:establishment of localization;BP:l…	GO:0015931;GO:0051169;GO:0071705;GO:0071702;GO:0006404;GO:0009987;GO:0006810;GO:0061015;GO:0006913;GO:0051030;GO:0051170;GO:0051649;GO:0051236;GO:0051234;GO:0051179;GO:0051641;GO:0050658;GO:0046907;GO:0050657;GO:0008150GO:0043229;GO:0043227;GO:0005737;GO:0005634;GO:0043226;GO:0110165;GO:0043231;GO:0005575GO:0003674;GO:0005488;GO:0003676;GO:1901363;GO:0097159;GO:0003723	K13151	SNUPN, RNUT1	csin03013	Nucleocytoplasmic transport	ENOG410XQNJ	U:Intracellular trafficking, secretion, and vesicular transport	------	------	------	cytoplasmic
A0A4S4EVR9	TEA_028584	Laccase	-	laccase OS=Camellia sinensis var. sinensis OX=542762 GN=TEA_028584 PE=3 SV=1	2.074	1.052	0.0001539	up	yes	235577	274121	222770	527647	493063	498273	506328	244156	BP:phenylpropanoid metabolic process;BP:organic cyclic compound metabolic process;BP:organic substance catabolic process;BP:lignin metabolic process;BP:organic substance metabolic process;BP:organic cyclic compound catabolic process;BP:lignin catabolic process;BP:phenylpropanoid catabolic process;BP:secondary metabolic process;BP:cellular aromatic compound metabolic process;BP:biological_process;…	GO:0009698;GO:1901360;GO:1901575;GO:0009808;GO:0071704;GO:1901361;GO:0046274;GO:0046271;GO:0019748;GO:0006725;GO:0008150;GO:0008152;GO:0009056;GO:0044248;GO:0044237;GO:0019439;GO:0009987GO:0048046;GO:0110165;GO:0005575;GO:0005576GO:0046872;GO:0003674;GO:0005488;GO:0016491;GO:0043169;GO:0052716;GO:0046914;GO:0043167;GO:0016682;GO:0003824;GO:0005507;GO:0016679	K05909	E1.10.3.2	------	------	COG2132	O:Posttranslational modification, protein turnover, chaperones	PF07731.17;PF00394.25	Cu-oxidase_2;Cu-oxidase	Multicopper oxidase;Multicopper oxidase	extracellular
A0A7J7IA82	HYC85_002635	DNA-directed RNA polymerase	-	DNA-directed RNA polymerase OS=Camellia sinensis OX=4442 GN=HYC85_002635 PE=3 SV=1	4.487	2.166	0.003362	up	yes	150564	127562	130848	705896	667528	461621	611682	136325	BP:primary metabolic process;BP:RNA biosynthetic process;BP:nucleobase-containing compound metabolic process;BP:metabolic process;BP:cellular biosynthetic process;BP:cellular nitrogen compound metabolic process;BP:nitrogen compound metabolic process;BP:organic cyclic compound metabolic process;BP:organic cyclic compound biosynthetic process;BP:nucleic acid-templated transcription;BP:organic subst…	GO:0044238;GO:0032774;GO:0006139;GO:0008152;GO:0044249;GO:0034641;GO:0006807;GO:1901360;GO:1901362;GO:0097659;GO:1901576;GO:0071704;GO:0018130;GO:0009987;GO:0006725;GO:0009058;GO:0009059;GO:0008150;GO:0034654;GO:0044271;GO:0046483;GO:0016070;GO:0090304;GO:0044237;GO:0043170;GO:0006351;GO:0006390;GO:0019438;GO:0000959GO:0030880;GO:0016021;GO:0031224;GO:0110165;GO:0034245;GO:1902494;GO:0061695;GO:1…	K10908	POLRMT, RPO41	------	------	COG5108	K:Transcription	PF00940.22;PF14700.9	RNA_pol;RPOL_N	DNA-dependent RNA polymerase;DNA-directed RNA polymerase N-terminal	nuclear
A0A7J7GWB6	HYC85_017805	Arf-GAP domain-containing protein	-	Arf-GAP domain-containing protein OS=Camellia sinensis OX=4442 GN=HYC85_017805 PE=4 SV=1	0.4949	-1.015	0.03655	down	yes	545874	451273	475522	313932	92962	321984	242959	490890	MF:enzyme regulator activity;MF:GTPase activator activity;MF:GTPase regulator activity;MF:molecular_function;MF:enzyme activator activity;MF:molecular function regulator;MF:nucleoside-triphosphatase regulator activity	GO:0030234;GO:0005096;GO:0030695;GO:0003674;GO:0008047;GO:0098772;GO:0060589	K12486	SMAP	csin04144	Endocytosis	COG5347	U:Intracellular trafficking, secretion, and vesicular transport	PF01412.21	ArfGap	Putative GTPase activating protein for Arf	cytoplasmic
A0A7J7H7W7	HYC85_014977	Hydroxyproline-rich glycoprotein family protein	-	Hydroxyproline-rich glycoprotein family protein OS=Camellia sinensis OX=4442 GN=HYC85_014977 PE=4 SV=1	3.831	1.938	0.0001534	up	yes	183984	150290	115647	530774	609704	583321	574600	149974	BP:organic substance metabolic process;BP:disaccharide biosynthetic process;BP:cellular carbohydrate metabolic process;BP:primary metabolic process;BP:oligosaccharide metabolic process;BP:cellular process;BP:disaccharide metabolic process;BP:trehalose biosynthetic process;BP:trehalose metabolic process;BP:oligosaccharide biosynthetic process;BP:biological_process;BP:biosynthetic process;BP:cellul…	GO:0071704;GO:0046351;GO:0044262;GO:0044238;GO:0009311;GO:0009987;GO:0005984;GO:0005992;GO:0005991;GO:0009312;GO:0008150;GO:0009058;GO:0044237;GO:0008152;GO:1901576;GO:0005975;GO:0016051;GO:0044249;GO:0034637GO:0003824;GO:0003674	------	------	------	------	ENOG410YG16	S:Function unknown	------	------	------	mitochondrial
A0A4S4DRW3	TEA_012882	FAD synthase	-	FAD synthase OS=Camellia sinensis var. sinensis OX=542762 GN=TEA_012882 PE=4 SV=1	0.3964	-1.335	5.965e-05	down	yes	531575	483073	535182	195506	213699	205078	204761	516610	BP:riboflavin metabolic process;BP:riboflavin biosynthetic process;BP:cellular biosynthetic process;BP:cellular nitrogen compound metabolic process;BP:nitrogen compound metabolic process;BP:small molecule metabolic process;BP:small molecule biosynthetic process;BP:organic cyclic compound biosynthetic process;BP:organic cyclic compound metabolic process;BP:organic substance biosynthetic process;BP…	GO:0006771;GO:0009231;GO:0044249;GO:0034641;GO:0006807;GO:0044281;GO:0044283;GO:1901362;GO:1901360;GO:1901576;GO:0042727;GO:0042726;GO:0071704;GO:0046443;GO:0006747;GO:0018130;GO:0006767;GO:0006766;GO:0006139;GO:0009987;GO:0006725;GO:0009058;GO:0009110;GO:0008150;GO:0008152;GO:0019438;GO:0034654;GO:0044271;GO:0090407;GO:0055086;GO:0046483;GO:0072388;GO:0044238;GO:1901564;GO:1901566;GO:0042364;GO:…	K22949	RIBF	csin01240;csin00740;csin01110;csin01100	Biosynthesis of cofactors;Riboflavin metabolism;Biosynthesis of secondary metabolites;Metabolic pathways	COG0196	H:Coenzyme transport and metabolism	PF06574.15	FAD_syn	FAD synthetase	cytoplasmic
A0A4S4E7M9	TEA_017435	Rhodanese domain-containing protein	-	Rhodanese domain-containing protein OS=Camellia sinensis var. sinensis OX=542762 GN=TEA_017435 PE=4 SV=1	2.002	1.001	0.0004263	up	yes	204521	231661	264585	448453	492883	461638	467658	233589	MF:catalytic activity;MF:transferase activity;MF:molecular_function	GO:0003824;GO:0016740;GO:0003674	------	------	------	------	COG0607	P:Inorganic ion transport and metabolism	PF00581.23	Rhodanese	Rhodanese-like domain	cytoplasmic
A0A4S4D804	TEA_021671	Germin-like protein	-	Germin-like protein OS=Camellia sinensis var. sinensis OX=542762 GN=TEA_021671 PE=3 SV=1	2.029	1.021	0.003335	up	yes	191786	299946	201114	483220	485661	437228	468703	230949	CC:cellular_component;CC:apoplast;CC:extracellular region;CC:cellular anatomical entityMF:transition metal ion binding;MF:cation binding;MF:manganese ion binding;MF:ion binding;MF:molecular_function;MF:binding;MF:metal ion binding	GO:0005575;GO:0048046;GO:0005576;GO:0110165GO:0046914;GO:0043169;GO:0030145;GO:0043167;GO:0003674;GO:0005488;GO:0046872	------	------	------	------	ENOG410YB6M	G:Carbohydrate transport and metabolism	PF00190.25	Cupin_1	Cupin	extracellular
A0A4S4ESH9	TEA_028598	DUF4408 domain-containing protein	-	DUF4408 domain-containing protein OS=Camellia sinensis var. sinensis OX=542762 GN=TEA_028598 PE=4 SV=1	0.4167	-1.263	0.02014	down	yes	495345	518205	388502	316494	127743	140035	194757	467351	BP:phosphorylation;BP:cellular process;BP:cellular metabolic process;BP:phosphate-containing compound metabolic process;BP:biological_process;BP:metabolic process;BP:phosphorus metabolic processCC:integral component of membrane;CC:cellular_component;CC:cellular anatomical entity;CC:intrinsic component of membraneMF:kinase activity;MF:transferase activity;MF:catalytic activity;MF:molecular_functio…	GO:0016310;GO:0009987;GO:0044237;GO:0006796;GO:0008150;GO:0008152;GO:0006793GO:0016021;GO:0005575;GO:0110165;GO:0031224GO:0016301;GO:0016740;GO:0003824;GO:0003674;GO:0016772	------	------	------	------	ENOG410YNU9	S:Function unknown	PF05553.14;PF14364.9	DUF761;DUF4408	Cotton fibre expressed protein;Domain of unknown function	ER
A0A4S4E7F7	TEA_004626	Galactinol--sucrose galactosyltransferase	-	galactinol--sucrose galactosyltransferase OS=Camellia sinensis var. sinensis OX=542762 GN=TEA_004626 PE=3 SV=1	26.32	4.718	0.006455	up	yes	11820	31081	28077	781313	399757	686813	622628	23659.3	BP:primary metabolic process;BP:carbohydrate metabolic process;BP:metabolic process;BP:organic substance metabolic process;BP:biological_processMF:catalytic activity;MF:transferase activity;MF:transferase activity, transferring glycosyl groups;MF:molecular_function	GO:0044238;GO:0005975;GO:0008152;GO:0071704;GO:0008150GO:0003824;GO:0016740;GO:0016757;GO:0003674	K06611;K06617	E2.4.1.67;E2.4.1.82	csin00052;csin01100	Galactose metabolism;Metabolic pathways	ENOG410YBUA	S:Function unknown	PF05691.15	Raffinose_syn	Raffinose synthase or seed imbibition protein Sip1	cytoplasmic
M1SZT7	-	-	114323450	Aquaporin protein AQU21 OS=Camellia sinensis OX=4442 PE=2 SV=1	0.0182	-5.78	2.358e-06	down	yes	590299	632325	637489	8605	7823	17433	11287	620038	BP:transport;BP:fluid transport;BP:biological_process;BP:water transport;BP:localization;BP:establishment of localizationCC:integral component of membrane;CC:membrane;CC:cellular_component;CC:intrinsic component of membrane;CC:cellular anatomical entityMF:inorganic solute uptake transmembrane transporter activity;MF:transporter activity;MF:water channel activity;MF:transmembrane transporter activ…	GO:0006810;GO:0042044;GO:0008150;GO:0006833;GO:0051179;GO:0051234GO:0016021;GO:0016020;GO:0005575;GO:0031224;GO:0110165GO:0015318;GO:0005215;GO:0015250;GO:0022857;GO:0015267;GO:0003674;GO:0022803;GO:0005372	K09873	TIP	------	------	COG0580	G:Carbohydrate transport and metabolism	PF00230.23	MIP	Major intrinsic protein	plasma membrane
A2T1L9	-	-	114317784	Thaumatin-like protein OS=Camellia sinensis OX=4442 PE=2 SV=1	3.608	1.851	6.674e-05	up	yes	134448	135570	140866	522342	506104	453901	494116	136961	CC:cellular_component;CC:integral component of membrane;CC:cellular anatomical entity;CC:intrinsic component of membrane	GO:0005575;GO:0016021;GO:0110165;GO:0031224	------	------	------	------	ENOG410YD4X	S:Function unknown	PF00314.20	Thaumatin	Thaumatin family	Golgi apparatus
A0A4V6RYF7	TEA_004155	NAC domain-containing protein	-	NAC domain-containing protein OS=Camellia sinensis var. sinensis OX=542762 GN=TEA_004155 PE=4 SV=1	3.05	1.609	0.009989	up	yes	178120	172296	112595	352016	577748	482336	470700	154337	BP:regulation of primary metabolic process;BP:regulation of metabolic process;BP:regulation of cellular biosynthetic process;BP:regulation of cellular metabolic process;BP:regulation of biological process;BP:regulation of macromolecule metabolic process;BP:biological regulation;BP:regulation of gene expression;BP:regulation of nucleobase-containing compound metabolic process;BP:regulation of bios…	GO:0080090;GO:0019222;GO:0031326;GO:0031323;GO:0050789;GO:0060255;GO:0065007;GO:0010468;GO:0019219;GO:0009889;GO:1903506;GO:0050794;GO:0008150;GO:0051171;GO:2001141;GO:0051252;GO:0006355;GO:0010556GO:0003674;GO:0005488;GO:0003676;GO:0003677;GO:1901363;GO:0097159	------	------	------	------	ENOG4111FG3	K:Transcription	PF02365.18	NAM	No apical meristem	nuclear
A0A4V3WLJ1	TEA_018988	Peroxidase	-	peroxidase OS=Camellia sinensis var. sinensis OX=542762 GN=TEA_018988 PE=3 SV=1	3.813	1.931	0.0001087	up	yes	91608	158671	131769	502288	494985	459512	485595	127349	BP:cellular catabolic process;BP:hydrogen peroxide catabolic process;BP:cellular process;BP:reactive oxygen species metabolic process;BP:response to stress;BP:biological_process;BP:metabolic process;BP:catabolic process;BP:response to oxidative stress;BP:response to stimulus;BP:cellular metabolic process;BP:hydrogen peroxide metabolic processCC:cellular anatomical entity;CC:cellular_component;CC:…	GO:0044248;GO:0042744;GO:0009987;GO:0072593;GO:0006950;GO:0008150;GO:0008152;GO:0009056;GO:0006979;GO:0050896;GO:0044237;GO:0042743GO:0110165;GO:0005575;GO:0005576GO:0003674;GO:0005488;GO:1901363;GO:0016491;GO:0043169;GO:0043167;GO:0016684;GO:0020037;GO:0016209;GO:0003824;GO:0046872;GO:0046906;GO:0097159;GO:0004601	K00430	E1.11.1.7	csin00940;csin01100;csin01110	Phenylpropanoid biosynthesis;Metabolic pathways;Biosynthesis of secondary metabolites	ENOG4110UVG	J:Translation, ribosomal structure and biogenesis	PF00141.26	peroxidase	Peroxidase	cytoplasmic
A0A7J7I014	HYC85_005627	Transmembrane protein	-	Little protein 1 OS=Camellia sinensis OX=4442 GN=HYC85_005627 PE=4 SV=1	26.2	4.711	0.002738	up	yes	20892	20214	25549	571331	440899	734377	582202	22218.3	CC:cellular_component;CC:integral component of membrane;CC:cellular anatomical entity;CC:intrinsic component of membrane	GO:0005575;GO:0016021;GO:0110165;GO:0031224	------	------	------	------	ENOG410Y4M9	S:Function unknown	------	------	------	Golgi apparatus
A0A4V6RXZ8	TEA_019228	NIN-like protein	-	PB1 domain-containing protein OS=Camellia sinensis var. sinensis OX=542762 GN=TEA_019228 PE=4 SV=1	5.469	2.451	0.0001669	up	yes	57207	105191	109331	544082	475074	466847	495334	90576.3	MF:transcription factor activity, sequence-specific DNA binding;MF:molecular_function;MF:transcription regulator activity	GO:0003700;GO:0003674;GO:0140110	------	------	------	------	ENOG410YA7W;ENOG4110HDW	S:Function unknown;	PF02042.18;PF00564.27	RWP-RK;PB1	RWP-RK domain;PB1 domain	cytoplasmic
A0A4S4E761	TEA_018549	Protein kinase domain-containing protein	-	Protein kinase domain-containing protein OS=Camellia sinensis var. sinensis OX=542762 GN=TEA_018549 PE=4 SV=1	2.296	1.199	0.0003853	up	yes	159535	160377	202174	370053	411858	416985	399632	174029	BP:regulation of metabolic process;BP:phosphorylation;BP:regulation of cellular metabolic process;BP:nitrogen compound metabolic process;BP:regulation of photosynthesis;BP:macromolecule metabolic process;BP:regulation of biological process;BP:regulation of generation of precursor metabolites and energy;BP:organic substance metabolic process;BP:biological regulation;BP:protein phosphorylation;BP:c…	GO:0019222;GO:0016310;GO:0031323;GO:0006807;GO:0010109;GO:0043170;GO:0050789;GO:0043467;GO:0071704;GO:0065007;GO:0006468;GO:0009987;GO:0050794;GO:0043412;GO:0036211;GO:0008150;GO:0008152;GO:0044238;GO:1901564;GO:0019538;GO:0042549;GO:0042548;GO:0044237;GO:0006796;GO:0006793GO:0043226;GO:0043229;GO:0043227;GO:0009579;GO:0009536;GO:0110165;GO:0009507;GO:0043231;GO:0005622;GO:0005575GO:0035639;GO:00…	------	------	------	------	ENOG410XPP3	T:Signal transduction mechanisms	PF00069.28;PF07714.20;PF03109.19	Pkinase;PK_Tyr_Ser-Thr;ABC1	Protein kinase domain;Protein tyrosine and serine/threonine kinase;ABC1 atypical kinase-like domain	chloroplast
A0A7J7HZX7	HYC85_005172	Autophagy protein 5	-	Autophagy protein 5 OS=Camellia sinensis OX=4442 GN=HYC85_005172 PE=3 SV=1	2.221	1.151	0.008408	up	yes	181007	181414	166354	318181	470992	385470	391548	176258	BP:response to extracellular stimulus;BP:cellular component assembly;BP:C-terminal protein amino acid modification;BP:metabolic process;BP:macromolecule modification;BP:organelle disassembly;BP:nitrogen compound metabolic process;BP:response to starvation;BP:nucleophagy;BP:autophagosome organization;BP:mitochondrion organization;BP:cellular response to stimulus;BP:cellular response to nitrogen le…	GO:0009991;GO:0022607;GO:0018410;GO:0008152;GO:0043412;GO:1903008;GO:0006807;GO:0042594;GO:0044804;GO:1905037;GO:0007005;GO:0051716;GO:0043562;GO:0071704;GO:0016043;GO:0000045;GO:0006501;GO:0044238;GO:0071840;GO:0043687;GO:0006497;GO:0071496;GO:0007033;GO:0061726;GO:0006914;GO:0009987;GO:0006950;GO:0031669;GO:0008150;GO:0009267;GO:0007154;GO:0070925;GO:0009056;GO:0006996;GO:0044248;GO:0031668;GO:…	K08339	ATG5	csin04136	Autophagy - other	ENOG410XQ71	U:Intracellular trafficking, secretion, and vesicular transport	PF04106.15	APG5	Autophagy protein Apg5	cytoplasmic
A0A4S4DK24	TEA_009732	TPT domain-containing protein	-	Sugar phosphate transporter domain-containing protein OS=Camellia sinensis var. sinensis OX=542762 GN=TEA_009732 PE=4 SV=1	2.896	1.534	0.01165	up	yes	32307	217635	183858	467366	404087	384614	418689	144600	CC:cellular_component;CC:integral component of membrane;CC:cellular anatomical entity;CC:intrinsic component of membrane	GO:0005575;GO:0016021;GO:0110165;GO:0031224	------	------	------	------	ENOG410XP1S	S:Function unknown	PF03151.19	TPT	Triose-phosphate Transporter family	Golgi apparatus
A0A4V3WLV2	TEA_019782	Exopolygalacturonase-like	-	Pectate lyase superfamily protein domain-containing protein OS=Camellia sinensis var. sinensis OX=542762 GN=TEA_019782 PE=3 SV=1	2.064	1.045	3.861e-05	up	yes	165780	192094	187818	383537	377380	365128	375348	181897	BP:primary metabolic process;BP:carbohydrate metabolic process;BP:organic substance metabolic process;BP:biological_process;BP:metabolic processMF:hydrolase activity;MF:catalytic activity;MF:hydrolase activity, acting on glycosyl bonds;MF:polygalacturonase activity;MF:hydrolase activity, hydrolyzing O-glycosyl compounds;MF:molecular_function	GO:0044238;GO:0005975;GO:0071704;GO:0008150;GO:0008152GO:0016787;GO:0003824;GO:0016798;GO:0004650;GO:0004553;GO:0003674	K01213	E3.2.1.67	csin00040;csin01100	Pentose and glucuronate interconversions;Metabolic pathways	COG5434;ENOG410XS6X	T:Signal transduction mechanisms;S:Function unknown	PF00295.20;PF12708.10	Glyco_hydro_28;Pectate_lyase_3	Glycosyl hydrolases family 28;Pectate lyase superfamily protein	cytoplasmic
A0A4S4EHA0	TEA_009467	SURP motif domain-containing protein	-	SURP motif domain-containing protein OS=Camellia sinensis var. sinensis OX=542762 GN=TEA_009467 PE=4 SV=1	0.4001	-1.322	0.0001546	down	yes	372150	395676	426048	154785	173173	149676	159211	397958	BP:primary metabolic process;BP:metabolic process;BP:ion homeostasis;BP:homeostatic process;BP:cellular nitrogen compound metabolic process;BP:nitrogen compound metabolic process;BP:calcium ion homeostasis;BP:inorganic ion homeostasis;BP:macromolecule metabolic process;BP:organic cyclic compound metabolic process;BP:divalent inorganic cation homeostasis;BP:nucleic acid metabolic process;BP:cellul…	GO:0044238;GO:0008152;GO:0050801;GO:0042592;GO:0034641;GO:0006807;GO:0055074;GO:0098771;GO:0043170;GO:1901360;GO:0072507;GO:0090304;GO:0072503;GO:0071704;GO:0065007;GO:0065008;GO:0019725;GO:0006139;GO:0006875;GO:0006874;GO:0009987;GO:0006725;GO:0006873;GO:0008150;GO:0030003;GO:0055065;GO:0055080;GO:0055082;GO:0046483;GO:0016070;GO:0016071;GO:0044237;GO:0048878;GO:0006397;GO:0006396GO:0048471;GO:0…	K13123;K13946	GPATCH1;AUX1, LAX	csin04075	Plant hormone signal transduction	ENOG410YVN1;ENOG410XPNW	S:Function unknown;A:RNA processing and modification	PF01805.23;PF04818.16	Surp;CID	Surp module;CID domain	cytoplasmic
A0A4S4DY80	TEA_015290	Omega-3 fatty acid desaturase	-	Omega-3 fatty acid desaturase OS=Camellia sinensis var. sinensis OX=542762 GN=TEA_015290 PE=3 SV=1	0.367	-1.446	0.02054	down	yes	462629	354872	353441	55512	127479	246799	143263	390314	BP:primary metabolic process;BP:lipid metabolic process;BP:organic substance metabolic process;BP:metabolic process;BP:biological_processCC:cellular_component;CC:cellular anatomical entity;CC:integral component of membrane;CC:intrinsic component of membraneMF:oxidoreductase activity, acting on paired donors, with oxidation of a pair of donors resulting in the reduction of molecular oxygen to two …	GO:0044238;GO:0006629;GO:0071704;GO:0008152;GO:0008150GO:0005575;GO:0110165;GO:0016021;GO:0031224GO:0016717;GO:0016705;GO:0003824;GO:0003674;GO:0016491	K10257	FAD3, FAD7, FAD8, desB	------	------	COG3239	S:Function unknown	PF00487.27;PF11960.11	FA_desaturase;DUF3474	Fatty acid desaturase;Domain of unknown function	Golgi apparatus
A0A7J7HWV5	HYC85_004557	Malate synthase	-	Malate synthase OS=Camellia sinensis OX=4442 GN=HYC85_004557 PE=3 SV=1	0.4228	-1.242	0.003121	down	yes	376748	308168	417642	143099	174083	148943	155375	367519	BP:carboxylic acid metabolic process;BP:small molecule metabolic process;BP:glyoxylate cycle;BP:cellular carbohydrate metabolic process;BP:organic substance metabolic process;BP:cellular process;BP:monocarboxylic acid metabolic process;BP:biological_process;BP:metabolic process;BP:oxoacid metabolic process;BP:glyoxylate metabolic process;BP:cellular aldehyde metabolic process;BP:primary metabolic…	GO:0019752;GO:0044281;GO:0006097;GO:0044262;GO:0071704;GO:0009987;GO:0032787;GO:0008150;GO:0008152;GO:0043436;GO:0046487;GO:0006081;GO:0044238;GO:0005975;GO:0006082;GO:0006099;GO:0044237GO:0042579;GO:0043229;GO:0009514;GO:0043226;GO:0043227;GO:0005777;GO:0110165;GO:0043231;GO:0005575GO:0003674;GO:0046912;GO:0016740;GO:0016746;GO:0003824;GO:0004474	K01638	aceB, glcB	csin00630;csin00620;csin01110;csin01100;csin01200	Glyoxylate and dicarboxylate metabolism;Pyruvate metabolism;Biosynthesis of secondary metabolites;Metabolic pathways;Carbon metabolism	COG2225	C:Energy production and conversion	PF01274.25	Malate_synthase	Malate synthase	peroxisomal
A0A4S4D6Q3	TEA_007546	MFS domain-containing protein	-	Major facilitator superfamily (MFS) profile domain-containing protein OS=Camellia sinensis var. sinensis OX=542762 GN=TEA_007546 PE=3 SV=1	5.008	2.324	2.041e-05	up	yes	105307	68192	85195	446803	412027	436623	431818	86231.3	BP:ion transport;BP:transport;BP:phosphate ion transport;BP:anion transport;BP:biological_process;BP:inorganic anion transport;BP:establishment of localization;BP:localizationCC:integral component of membrane;CC:cellular_component;CC:cellular anatomical entity;CC:intrinsic component of membraneMF:molecular_function;MF:secondary active transmembrane transporter activity;MF:symporter activity;MF:su…	GO:0006811;GO:0006810;GO:0006817;GO:0006820;GO:0008150;GO:0015698;GO:0051234;GO:0051179GO:0016021;GO:0005575;GO:0110165;GO:0031224GO:0003674;GO:0015291;GO:0015293;GO:0051119;GO:0005215;GO:0022857;GO:0015144;GO:0015145;GO:0022804	K24193	STP	------	------	ENOG410XNQK	G:Carbohydrate transport and metabolism	PF00083.27;PF07690.19	Sugar_tr;MFS_1	Sugar;Major Facilitator Superfamily	ER
A0A4S4D412	TEA_004710	Thaumatin-like protein	-	Thaumatin-like protein OS=Camellia sinensis var. sinensis OX=542762 GN=TEA_004710 PE=4 SV=1	2.964	1.568	0.0004839	up	yes	177102	97167	115597	393363	378443	383774	385193	129955	CC:cellular_component;CC:integral component of membrane;CC:cellular anatomical entity;CC:intrinsic component of membrane	GO:0005575;GO:0016021;GO:0110165;GO:0031224	------	------	------	------	ENOG410YD4X	E:Amino acid transport and metabolism	PF00314.20	Thaumatin	Thaumatin family	Golgi apparatus
A0A7J7I4H4	HYC85_000884	V-SNARE coiled-coil homology domain-containing protein	-	V-SNARE coiled-coil homology domain-containing protein OS=Camellia sinensis OX=4442 GN=HYC85_000884 PE=4 SV=1	0.4986	-1.004	0.03002	down	yes	319217	350818	357099	272166	121298	118638	170701	342378	BP:anatomical structure development;BP:multicellular organism development;BP:gametophyte development;BP:pollen development;BP:organic substance metabolic process;BP:developmental process;BP:multicellular organismal process;BP:lipid metabolic process;BP:biological_process;BP:metabolic process;BP:primary metabolic processCC:intracellular organelle;CC:Golgi subcompartment;CC:membrane-bounded organel…	GO:0048856;GO:0007275;GO:0048229;GO:0009555;GO:0071704;GO:0032502;GO:0032501;GO:0006629;GO:0008150;GO:0008152;GO:0044238GO:0043229;GO:0098791;GO:0043227;GO:0031224;GO:0031984;GO:0031982;GO:0031410;GO:0016021;GO:0005770;GO:0043226;GO:0110165;GO:0097708;GO:0043231;GO:0005802;GO:0005575;GO:0005768GO:0003674;GO:0005488;GO:0016491;GO:0003824;GO:0016705;GO:0016717;GO:0005515;GO:0000149	K08518	STXBP5, SRO7_77	------	------	ENOG410XS6Z	S:Function unknown	PF00957.24	Synaptobrevin	Synaptobrevin	cytoplasmic
A0A7J7HEP9	HYC85_012269	Glycosyltransferase	-	Glycosyltransferase OS=Camellia sinensis OX=4442 GN=HYC85_012269 PE=3 SV=1	2.41	1.269	0.00846	up	yes	91235	125030	229865	371171	369473	334515	358386	148710	MF:catalytic activity;MF:transferase activity;MF:UDP-glycosyltransferase activity;MF:molecular_function;MF:transferase activity, transferring glycosyl groups	GO:0003824;GO:0016740;GO:0008194;GO:0003674;GO:0016757	K11820	UGT74B1	csin01100;csin00380;csin00966;csin01210;csin01110	Metabolic pathways;Tryptophan metabolism;Glucosinolate biosynthesis;2-Oxocarboxylic acid metabolism;Biosynthesis of secondary metabolites	COG1819	S:Function unknown	PF00201.21	UDPGT	UDP-glucoronosyl and UDP-glucosyl transferase	cytoplasmic
A0A7J7I0N8	HYC85_005306	Rhodanese domain-containing protein	-	Rhodanese domain-containing protein OS=Camellia sinensis OX=4442 GN=HYC85_005306 PE=4 SV=1	2.781	1.476	0.0004445	up	yes	101856	126338	167738	346070	383016	371835	366974	131977	MF:catalytic activity;MF:transferase activity;MF:molecular_function	GO:0003824;GO:0016740;GO:0003674	------	------	------	------	COG0607	P:Inorganic ion transport and metabolism	PF00581.23	Rhodanese	Rhodanese-like domain	cytoplasmic
A0A7J7GCG9	HYC85_022669	DUF4408 domain-containing protein	-	DUF4408 domain-containing protein OS=Camellia sinensis OX=4442 GN=HYC85_022669 PE=4 SV=1	0.4843	-1.046	0.04547	down	yes	351538	325717	326682	281000	97630	107557	162062	334646	CC:cellular_component;CC:integral component of membrane;CC:cellular anatomical entity;CC:intrinsic component of membrane	GO:0005575;GO:0016021;GO:0110165;GO:0031224	------	------	------	------	ENOG4111AV0	S:Function unknown	PF05553.14;PF14364.9	DUF761;DUF4408	Cotton fibre expressed protein;Domain of unknown function	Golgi apparatus
A0A7J7FQW9	HYC85_030891	FRIGIDA-like protein	-	FRIGIDA-like protein OS=Camellia sinensis OX=4442 GN=HYC85_030891 PE=3 SV=1	0.4735	-1.079	0.0001624	down	yes	321531	347047	341005	173892	164791	139335	159339	336528	BP:developmental process;BP:shoot system development;BP:cell differentiation;BP:reproductive structure development;BP:reproductive process;BP:cellular developmental process;BP:cellular process;BP:post-embryonic development;BP:developmental process involved in reproduction;BP:multicellular organismal process;BP:biological_process;BP:reproductive shoot system development;BP:system development;BP:fl…	GO:0032502;GO:0048367;GO:0030154;GO:0048608;GO:0022414;GO:0048869;GO:0009987;GO:0009791;GO:0003006;GO:0032501;GO:0008150;GO:0090567;GO:0048731;GO:0009908;GO:0048856	------	------	------	------	ENOG4110RQD	S:Function unknown	PF07899.14	Frigida	Frigida-like protein	cytoplasmic
A0A7J7HN40	HYC85_006232	Protein NRT1/ PTR FAMILY 6.1	-	Major facilitator superfamily (MFS) profile domain-containing protein OS=Camellia sinensis OX=4442 GN=HYC85_006232 PE=3 SV=1	2.319	1.214	0.02635	up	yes	94458	263187	89851	336347	352073	349298	345906	149165	BP:NADP metabolic process;BP:nucleotide metabolic process;BP:peptide transport;BP:pentose-phosphate shunt;BP:nicotinamide nucleotide metabolic process;BP:cellular aromatic compound metabolic process;BP:generation of precursor metabolites and energy;BP:pyridine-containing compound metabolic process;BP:nucleobase-containing compound metabolic process;BP:amide transport;BP:phosphate-containing compo…	GO:0006739;GO:0009117;GO:0015833;GO:0006098;GO:0046496;GO:0006725;GO:0006091;GO:0072524;GO:0006139;GO:0042886;GO:0006796;GO:0071705;GO:0071704;GO:1901360;GO:0071702;GO:0015698;GO:0044281;GO:0006740;GO:0006857;GO:0009987;GO:0006811;GO:0006810;GO:0006817;GO:0008150;GO:0008152;GO:1901564;GO:0034641;GO:0051234;GO:0051179;GO:0055086;GO:0046483;GO:0044238;GO:0005975;GO:1901135;GO:0006820;GO:0044237;GO:…	K14638	SLC15A3_4, PHT	------	------	COG3104	E:Amino acid transport and metabolism	PF00854.24	PTR2	POT family	cytoplasmic
A0A7J7I2I8	HYC85_005859	Actin-related protein 2	-	Actin-related protein 2 OS=Camellia sinensis OX=4442 GN=HYC85_005859 PE=3 SV=1	2.251	1.171	0.001624	up	yes	106945	161418	180206	344108	314504	351221	336611	149523	BP:developmental process;BP:actin filament organization;BP:multidimensional cell growth;BP:cell morphogenesis involved in differentiation;BP:cell growth;BP:cell morphogenesis;BP:trichome morphogenesis;BP:fibril organization;BP:cellular process;BP:cellular component organization;BP:biological_process;BP:anatomical structure morphogenesis;BP:cellular component organization or biogenesis;BP:growth	GO:0032502;GO:0007015;GO:0009825;GO:0000904;GO:0016049;GO:0000902;GO:0010090;GO:0097435;GO:0009987;GO:0016043;GO:0008150;GO:0009653;GO:0071840;GO:0040007	K10355;K17260	ACTF;ACTR2, ARP2	csin04144	Endocytosis	COG5277	Z:Cytoskeleton	PF00022.22	Actin	Actin	chloroplast
A0A7J7HV21	HYC85_008780	DNL-type domain-containing protein	-	DNL-type domain-containing protein OS=Camellia sinensis OX=4442 GN=HYC85_008780 PE=4 SV=1	7.289	2.866	5.861e-06	up	yes	53505	60265	59168	438654	422046	399908	420203	57646	BP:protein localization;BP:protein folding;BP:establishment of localization in cell;BP:protein import into mitochondrial matrix;BP:protein stabilization;BP:protein transmembrane transport;BP:cellular macromolecule localization;BP:intracellular protein transport;BP:transmembrane transport;BP:nitrogen compound transport;BP:intracellular protein transmembrane transport;BP:mitochondrial transmembrane…	GO:0008104;GO:0006457;GO:0051649;GO:0030150;GO:0050821;GO:0071806;GO:0070727;GO:0006886;GO:0055085;GO:0071705;GO:0065002;GO:1990542;GO:0065007;GO:0071702;GO:0033036;GO:0009987;GO:0072594;GO:0006810;GO:0045184;GO:0033365;GO:0008150;GO:0072655;GO:0006839;GO:0051234;GO:0051179;GO:0044743;GO:0051641;GO:0070585;GO:0065008;GO:0046907;GO:0031647;GO:0015031GO:0043229;GO:0043227;GO:0043226;GO:0005739;GO:0…	K17808	ZIM17, DNLZ, Tim15	------	------	ENOG41121WI	S:Function unknown	PF05180.15	zf-DNL	DNL zinc finger	chloroplast
A0A4S4E4P6	TEA_010535	Nuclear pore complex protein NUP214	-	Uncharacterized protein OS=Camellia sinensis var. sinensis OX=542762 GN=TEA_010535 PE=4 SV=1	4.296	2.103	8.08e-06	up	yes	102980	79354	87395	400930	379871	377941	386247	89909.7	MF:catalytic activity;MF:molecular_function;MF:helicase activity	GO:0003824;GO:0003674;GO:0004386	------	------	------	------	ENOG410ZE5B	S:Function unknown	------	------	------	cytoplasmic
A0A4S4DQS0	TEA_029562	Late embryogenesis abundant protein D-29-like	-	Uncharacterized protein OS=Camellia sinensis var. sinensis OX=542762 GN=TEA_029562 PE=4 SV=1	5.28	2.401	1.065e-05	up	yes	69855	74176	82699	419246	380494	397412	399051	75576.7	CC:cellular_component;CC:integral component of membrane;CC:cellular anatomical entity;CC:intrinsic component of membrane	GO:0005575;GO:0016021;GO:0110165;GO:0031224	------	------	------	------	ENOG410XTQ6	S:Function unknown	PF02987.19	LEA_4	Late embryogenesis abundant protein	Golgi apparatus
Q2L989	HYC85_028652	-	114308438	Putative DnaJ protein OS=Camellia sinensis OX=4442 GN=HYC85_028652 PE=2 SV=2	13.95	3.802	0.01874	up	yes	32288	32589	30360	402649	279915	645872	442812	31745.7	------	------	------	------	------	------	COG0484	O:Posttranslational modification, protein turnover, chaperones	PF00226.34	DnaJ	DnaJ domain	chloroplast
A0A4S4EWE8	TEA_029868	AAI domain-containing protein	-	Bifunctional inhibitor/plant lipid transfer protein/seed storage helical domain-containing protein OS=Camellia sinensis var. sinensis OX=542762 GN=TEA_029868 PE=3 SV=1	0.4311	-1.214	0.004149	down	yes	378105	329362	270887	134295	135777	151669	140580	326118	BP:transport;BP:organic substance transport;BP:lipid transport;BP:biological_process;BP:establishment of localization;BP:localizationCC:integral component of membrane;CC:membrane;CC:cellular_component;CC:intrinsic component of membrane;CC:plasma membrane;CC:cellular anatomical entity;CC:anchored component of membraneMF:binding;MF:lipid binding;MF:molecular_function	GO:0006810;GO:0071702;GO:0006869;GO:0008150;GO:0051234;GO:0051179GO:0016021;GO:0016020;GO:0005575;GO:0031224;GO:0005886;GO:0110165;GO:0031225GO:0005488;GO:0008289;GO:0003674	------	------	------	------	ENOG410Z3NP	U:Intracellular trafficking, secretion, and vesicular transport	PF14368.9;PF00234.25	LTP_2;Tryp_alpha_amyl	Probable lipid transfer;Protease inhibitor/seed storage/LTP family	ER
A0A4S4E987	TEA_017438	Protein kinase domain-containing protein	-	Protein kinase domain-containing protein OS=Camellia sinensis var. sinensis OX=542762 GN=TEA_017438 PE=4 SV=1	2.42	1.275	0.005915	up	yes	109529	115103	183587	314832	290987	381873	329231	136073	BP:phosphorylation;BP:nitrogen compound metabolic process;BP:organic substance metabolic process;BP:protein phosphorylation;BP:cellular process;BP:macromolecule modification;BP:protein modification process;BP:biological_process;BP:metabolic process;BP:primary metabolic process;BP:organonitrogen compound metabolic process;BP:protein metabolic process;BP:cellular metabolic process;BP:macromolecule …	GO:0016310;GO:0006807;GO:0071704;GO:0006468;GO:0009987;GO:0043412;GO:0036211;GO:0008150;GO:0008152;GO:0044238;GO:1901564;GO:0019538;GO:0044237;GO:0043170;GO:0006796;GO:0006793GO:0031224;GO:0016021;GO:0110165;GO:0005575GO:0035639;GO:0003674;GO:0005488;GO:0043167;GO:1901363;GO:0043168;GO:0097367;GO:0000166;GO:0004674;GO:0016740;GO:1901265;GO:0004672;GO:0017076;GO:0016301;GO:0140096;GO:0036094;GO:00…	------	------	------	------	COG5434;ENOG410YBSH	M:Cell wall/membrane/envelope biogenesis;T:Signal transduction mechanisms	PF00069.28;PF07714.20	Pkinase;PK_Tyr_Ser-Thr	Protein kinase domain;Protein tyrosine and serine/threonine kinase	nuclear
A0A7J7GDH5	HYC85_024862	F-box domain-containing protein	-	F-box domain-containing protein OS=Camellia sinensis OX=4442 GN=HYC85_024862 PE=4 SV=1	2.259	1.176	0.01407	up	yes	200857	95579	119187	354060	323060	261789	312970	138541	MF:organic cyclic compound binding;MF:molecular_function;MF:heterocyclic compound binding;MF:nucleic acid binding;MF:binding	GO:0097159;GO:0003674;GO:1901363;GO:0003676;GO:0005488	K12890	SRSF1, SFRS1, ASF, SF2	csin03040	Spliceosome	ENOG410Y9MI	S:Function unknown	------	------	------	nuclear
A0A4S4DEV6	TEA_015868	Germin-like protein	-	Germin-like protein OS=Camellia sinensis var. sinensis OX=542762 GN=TEA_015868 PE=3 SV=1	2.91	1.541	0.001022	up	yes	95432	162051	86501	346089	339333	315490	333637	114661	CC:cellular_component;CC:apoplast;CC:extracellular region;CC:cellular anatomical entityMF:transition metal ion binding;MF:cation binding;MF:manganese ion binding;MF:ion binding;MF:molecular_function;MF:binding;MF:metal ion binding	GO:0005575;GO:0048046;GO:0005576;GO:0110165GO:0046914;GO:0043169;GO:0030145;GO:0043167;GO:0003674;GO:0005488;GO:0046872	------	------	------	------	ENOG410YB6M	S:Function unknown	PF00190.25;PF07883.14	Cupin_1;Cupin_2	Cupin;Cupin domain	extracellular
A0A4S4DSL1	TEA_030088	VIR_N domain-containing protein	-	Virilizer N-terminal domain-containing protein OS=Camellia sinensis var. sinensis OX=542762 GN=TEA_030088 PE=3 SV=1	2.817	1.494	0.0004762	up	yes	122063	134222	88704	340353	336815	294636	323935	114996	BP:nucleic acid metabolic process;BP:cellular nitrogen compound metabolic process;BP:nitrogen compound metabolic process;BP:organic cyclic compound metabolic process;BP:nucleobase-containing compound metabolic process;BP:organic substance metabolic process;BP:RNA splicing;BP:mRNA metabolic process;BP:cellular process;BP:cellular aromatic compound metabolic process;BP:biological_process;BP:metabol…	GO:0090304;GO:0034641;GO:0006807;GO:1901360;GO:0006139;GO:0071704;GO:0008380;GO:0016071;GO:0009987;GO:0006725;GO:0008150;GO:0008152;GO:0046483;GO:0016070;GO:0044238;GO:0044237;GO:0043170;GO:0006396;GO:0006397GO:0043227;GO:0043226;GO:0016021;GO:0031224;GO:0110165;GO:0043231;GO:0043229;GO:0005575;GO:0005634	------	------	------	------	ENOG410ZYUT	S:Function unknown	PF15912.8	VIR_N	Virilizer, N-terminal	cytoplasmic
A0A4S4DQ65	TEA_013678	HMA domain-containing protein	-	HMA domain-containing protein OS=Camellia sinensis var. sinensis OX=542762 GN=TEA_013678 PE=3 SV=1	3.609	1.852	0.0002806	up	yes	85318	100974	98405	352464	303756	371367	342529	94899	MF:cation binding;MF:metal ion binding;MF:molecular_function;MF:binding;MF:ion binding	GO:0043169;GO:0046872;GO:0003674;GO:0005488;GO:0043167	------	------	------	------	COG2608	N:Cell motility	PF00403.29;PF19803.2	HMA;DUF6286	Heavy-metal-associated domain;Family of unknown function	nuclear
A0A7J7HLN8	HYC85_010842	Axial regulator YABBY 1-like	-	Uncharacterized protein OS=Camellia sinensis OX=4442 GN=HYC85_010842 PE=3 SV=1	0.277	-1.852	0.0002619	down	yes	358135	300758	340613	93334	109364	74122	92273.3	333169	BP:regulation of shoot apical meristem development;BP:pattern specification process;BP:polarity specification of adaxial/abaxial axis;BP:cellular developmental process;BP:cell fate specification;BP:regulation of biological process;BP:specification of axis polarity;BP:biological regulation;BP:developmental process;BP:multicellular organismal process;BP:reproductive structure development;BP:regulat…	GO:1902183;GO:0007389;GO:0009944;GO:0048869;GO:0001708;GO:0050789;GO:0065001;GO:0065007;GO:0032502;GO:0032501;GO:0048608;GO:0050793;GO:0009987;GO:0022414;GO:0008150;GO:0045165;GO:0010154;GO:0003006;GO:0010158;GO:0048856;GO:2000024;GO:0048509GO:0043229;GO:0043227;GO:0043226;GO:0110165;GO:0043231;GO:0005575;GO:0005634GO:1901363;GO:0003674;GO:0005488;GO:0003676;GO:0003677;GO:0097159	K25796	YAB	------	------	ENOG410YG5N	K:Transcription	PF04690.16	YABBY	YABBY protein	nuclear
A0A7J7GJS4	HYC85_022087	Ovule protein	-	Uncharacterized protein OS=Camellia sinensis OX=4442 GN=HYC85_022087 PE=4 SV=1	4.409	2.14	6.203e-05	up	yes	69519	101746	62750	330952	361780	339066	343933	78005	MF:helicase activity;MF:catalytic activity;MF:transferase activity;MF:molecular_function;MF:transferase activity, transferring glycosyl groups	GO:0004386;GO:0003824;GO:0016740;GO:0003674;GO:0016757	------	------	------	------	ENOG410ZE5B	S:Function unknown	------	------	------	cytoplasmic
A0A385NHM3	WRKY6	-	114306465	WRKY transcription factor 6 OS=Camellia sinensis OX=4442 GN=WRKY6 PE=2 SV=1	0.418	-1.258	0.01985	down	yes	333639	241092	312776	155075	164583	51300	123653	295836	CC:intracellular membrane-bounded organelle;CC:nucleus;CC:organelle;CC:cellular_component;CC:intracellular organelle;CC:membrane-bounded organelle;CC:cellular anatomical entityMF:sequence-specific DNA binding;MF:transcription factor activity, sequence-specific DNA binding;MF:organic cyclic compound binding;MF:molecular_function;MF:binding;MF:nucleic acid binding;MF:DNA binding;MF:heterocyclic com…	GO:0043231;GO:0005634;GO:0043226;GO:0005575;GO:0043229;GO:0043227;GO:0110165GO:0043565;GO:0003700;GO:0097159;GO:0003674;GO:0005488;GO:0003676;GO:0003677;GO:1901363;GO:0140110	------	------	------	------	ENOG410YDVM	K:Transcription	PF03106.18	WRKY	WRKY DNA -binding domain	nuclear
A0A7J7GJH4	HYC85_022126	Vacuolar cation/proton exchanger	-	Sodium/calcium exchanger membrane region domain-containing protein OS=Camellia sinensis OX=4442 GN=HYC85_022126 PE=4 SV=1	0.3681	-1.442	0.001207	down	yes	294673	317663	307446	127884	142407	68271	112854	306594	BP:ion homeostasis;BP:homeostatic process;BP:calcium ion homeostasis;BP:inorganic ion homeostasis;BP:divalent inorganic cation homeostasis;BP:cellular divalent inorganic cation homeostasis;BP:transmembrane transport;BP:biological regulation;BP:inorganic cation transmembrane transport;BP:cation transport;BP:regulation of biological quality;BP:cellular homeostasis;BP:transport;BP:cellular metal ion…	GO:0050801;GO:0042592;GO:0055074;GO:0098771;GO:0072507;GO:0072503;GO:0055085;GO:0065007;GO:0098662;GO:0006812;GO:0065008;GO:0019725;GO:0006810;GO:0006875;GO:0006874;GO:0006811;GO:0009987;GO:0006816;GO:0006873;GO:0034220;GO:0008150;GO:0030003;GO:0055065;GO:0055080;GO:0055082;GO:0051234;GO:0051179;GO:0070588;GO:0098660;GO:0048878;GO:0030001;GO:0098655GO:0009705;GO:0031224;GO:0016021;GO:0016020;GO:0…	K07300	chaA, CAX	------	------	COG0387	P:Inorganic ion transport and metabolism	PF01699.27	Na_Ca_ex	Sodium/calcium exchanger protein	chloroplast
A0A7J7HP89	HYC85_007546	3-oxoacyl-[acyl-carrier-protein] synthase III	-	Uncharacterized protein OS=Camellia sinensis OX=4442 GN=HYC85_007546 PE=4 SV=1	2.422	1.276	0.0192	up	yes	123719	96043	129561	280093	209601	356462	282052	116441	BP:fatty acid biosynthetic process;BP:fatty acid metabolic process;BP:carboxylic acid metabolic process;BP:cellular biosynthetic process;BP:small molecule metabolic process;BP:small molecule biosynthetic process;BP:monocarboxylic acid biosynthetic process;BP:organic substance biosynthetic process;BP:organic substance metabolic process;BP:lipid metabolic process;BP:cellular process;BP:monocarboxyl…	GO:0006633;GO:0006631;GO:0019752;GO:0044249;GO:0044281;GO:0044283;GO:0072330;GO:1901576;GO:0071704;GO:0006629;GO:0009987;GO:0032787;GO:0009058;GO:0008150;GO:0008152;GO:0043436;GO:0044255;GO:0008610;GO:0044238;GO:0006082;GO:0016053;GO:0044237;GO:0046394GO:0031224;GO:0016021;GO:0110165;GO:0005575GO:0003674;GO:0016740;GO:0016746;GO:0016747;GO:0140110;GO:0003824;GO:0003700;GO:0004315;GO:0004312	K00648	fabH	csin01212;csin01100;csin00061	Fatty acid metabolism;Metabolic pathways;Fatty acid biosynthesis	COG0332	I:Lipid transport and metabolism	------	------	------	mitochondrial
A0A7J7G9D6	HYC85_027093	Protein PHLOEM PROTEIN 2-LIKE A9-like	-	Uncharacterized protein OS=Camellia sinensis OX=4442 GN=HYC85_027093 PE=4 SV=1	0.3522	-1.506	0.03461	down	yes	212331	401461	242151	98671	103353	99471	100498	285314	CC:cellular_component;CC:integral component of membrane;CC:cellular anatomical entity;CC:intrinsic component of membrane	GO:0005575;GO:0016021;GO:0110165;GO:0031224	------	------	------	------	ENOG410YSRH	S:Function unknown	PF14299.9	PP2	Phloem protein 2	cytoplasmic
A0A7J7GJ73	HYC85_021148	HORMA domain-containing protein	-	HORMA domain-containing protein OS=Camellia sinensis OX=4442 GN=HYC85_021148 PE=4 SV=1	0.2767	-1.854	0.02685	down	yes	172971	354967	354743	94457	96834	52951	81414	294227	BP:negative regulation of mitotic metaphase/anaphase transition;BP:regulation of sister chromatid segregation;BP:negative regulation of mitotic cell cycle;BP:regulation of mitotic sister chromatid segregation;BP:regulation of organelle organization;BP:negative regulation of mitotic sister chromatid segregation;BP:negative regulation of sister chromatid segregation;BP:negative regulation of cellul…	GO:0045841;GO:0033045;GO:0045930;GO:0033047;GO:0033043;GO:0033048;GO:0033046;GO:0051129;GO:0051128;GO:0050789;GO:1901991;GO:0010965;GO:0035556;GO:0030071;GO:0051783;GO:0007346;GO:0045786;GO:0010564;GO:0065007;GO:1901988;GO:0010639;GO:0045839;GO:0007088;GO:1905818;GO:1905819;GO:0033044;GO:0071174;GO:0009987;GO:1901990;GO:0071173;GO:0031577;GO:0051784;GO:0050794;GO:1901987;GO:0008150;GO:1903047;GO:…	K02537	MAD2	------	------	ENOG410XSD7	S:Function unknown	PF02301.21	HORMA	HORMA domain	mitochondrial
A0A7J7G8C7	HYC85_024526	ABC transporter domain-containing protein	-	ABC transporter domain-containing protein OS=Camellia sinensis OX=4442 GN=HYC85_024526 PE=4 SV=1	0.3015	-1.73	0.0442	down	yes	259578	408912	194560	107517	31369	121282	86722.7	287683	CC:integral component of membrane;CC:intrinsic component of membrane;CC:cellular_component;CC:cellular anatomical entityMF:purine ribonucleoside triphosphate binding;MF:molecular_function;MF:binding;MF:ion binding;MF:heterocyclic compound binding;MF:nucleoside phosphate binding;MF:anion binding;MF:ATPase activity, coupled to transmembrane movement of substances;MF:nucleotide binding;MF:primary ac…	GO:0016021;GO:0031224;GO:0005575;GO:0110165GO:0035639;GO:0003674;GO:0005488;GO:0043167;GO:1901363;GO:1901265;GO:0043168;GO:0042626;GO:0000166;GO:0015399;GO:0017076;GO:0005524;GO:0022804;GO:0005215;GO:0140359;GO:0036094;GO:0030554;GO:0097367;GO:0097159;GO:0022857;GO:0032559;GO:0032555;GO:0032553	K05681	ABCG2, CD338	csin02010	ABC transporters	COG1131	T:Signal transduction mechanisms	PF01061.27;PF00005.30;PF19055.3	ABC2_membrane;ABC_tran;ABC2_membrane_7	ABC-2 type transporter;ABC transporter;ABC-2 type transporter	cytoplasmic
A0A4S4CWQ3	TEA_020348	Expansin	-	Expansin OS=Camellia sinensis var. sinensis OX=542762 GN=TEA_020348 PE=3 SV=1	3.148	1.654	0.004192	up	yes	127946	68209	73641.4	316117	303131	230070	283106	89932.2	BP:developmental process;BP:plant-type cell wall organization;BP:cellular process;BP:cellular component organization;BP:cell wall organization or biogenesis;BP:cell wall organization;BP:external encapsulating structure organization;BP:biological_process;BP:anatomical structure morphogenesis;BP:cellular component organization or biogenesis;BP:plant-type cell wall organization or biogenesisCC:membr…	GO:0032502;GO:0009664;GO:0009987;GO:0016043;GO:0071554;GO:0071555;GO:0045229;GO:0008150;GO:0009653;GO:0071840;GO:0071669GO:0016020;GO:0005575;GO:0005576;GO:0110165	------	------	------	------	ENOG410YCRV	I:Lipid transport and metabolism	PF01357.24;PF03330.21	Expansin_C;DPBB_1	Expansin C-terminal domain;Lytic transglycolase	extracellular
A0A4S4D655	TEA_015811	Protein E6	-	Protein E6 OS=Camellia sinensis var. sinensis OX=542762 GN=TEA_015811 PE=4 SV=1	0.3222	-1.634	0.01417	down	yes	353806	275273	201555	69679	93709	104263	89217	276878	CC:cellular_component;CC:integral component of membrane;CC:cellular anatomical entity;CC:intrinsic component of membrane	GO:0005575;GO:0016021;GO:0110165;GO:0031224	------	------	------	------	ENOG4111D72	S:Function unknown	------	------	------	ER
A0A4S4E9J1	TEA_016141	AUGMIN subunit 4	-	AUGMIN subunit 4 OS=Camellia sinensis var. sinensis OX=542762 GN=TEA_016141 PE=4 SV=1	2.341	1.227	0.02864	up	yes	80283	75293	169889	283729	192516	285609	253951	108488	BP:cellular component assembly;BP:cell cycle process;BP:spindle assembly;BP:cellular component organization;BP:cellular component organization or biogenesis;BP:cellular process;BP:spindle organization;BP:microtubule cytoskeleton organization;BP:biological_process;BP:organelle assembly;BP:organelle organization;BP:microtubule-based process;BP:cytoskeleton organizationCC:supramolecular fiber;CC:pol…	GO:0022607;GO:0022402;GO:0051225;GO:0016043;GO:0071840;GO:0009987;GO:0007051;GO:0000226;GO:0008150;GO:0070925;GO:0006996;GO:0007017;GO:0007010GO:0099512;GO:0099513;GO:0005874;GO:0005876;GO:0099080;GO:0005875;GO:0110165;GO:0070652;GO:0032991;GO:0005575;GO:0099081GO:0005488;GO:0008017;GO:0015631;GO:0051011;GO:0008092;GO:0005515;GO:0003674	K16587	HAUS4, AUG4	------	------	ENOG4111KUB	S:Function unknown	PF14735.9	HAUS4	HAUS augmin-like complex subunit 4	cytoplasmic
A0A7J7GU79	HYC85_020630	WAT1-related protein	-	WAT1-related protein OS=Camellia sinensis OX=4442 GN=HYC85_020630 PE=3 SV=1	0.3823	-1.387	0.01318	down	yes	216633	306431	261554	72095	72206	155634	99978.3	261539	CC:integral component of membrane;CC:cellular_component;CC:cellular anatomical entity;CC:intrinsic component of membraneMF:transporter activity;MF:transmembrane transporter activity;MF:molecular_function	GO:0016021;GO:0005575;GO:0110165;GO:0031224GO:0005215;GO:0022857;GO:0003674	------	------	------	------	ENOG410YAV4	S:Function unknown	PF00892.23	EamA	EamA-like transporter family	Golgi apparatus
A0A4S4DFN8	TEA_020789	Cystatin domain-containing protein	-	Uncharacterized protein OS=Camellia sinensis var. sinensis OX=542762 GN=TEA_020789 PE=4 SV=1	0.3254	-1.62	0.03591	down	yes	194733	379647	222328	83479	85727	90037	86414.3	265569	CC:cellular_component;CC:integral component of membrane;CC:cellular anatomical entity;CC:intrinsic component of membrane	GO:0005575;GO:0016021;GO:0110165;GO:0031224	------	------	------	------	ENOG410YSRH	S:Function unknown	PF14299.9	PP2	Phloem protein 2	cytoplasmic
A0A7J7HPF1	HYC85_006724	Lung seven transmembrane receptor family protein	-	Uncharacterized protein OS=Camellia sinensis OX=4442 GN=HYC85_006724 PE=4 SV=1	2.2	1.138	0.0003119	up	yes	109789	119429	98943	255720	222795	243398	240638	109387	CC:cellular_component;CC:integral component of membrane;CC:cellular anatomical entity;CC:intrinsic component of membrane	GO:0005575;GO:0016021;GO:0110165;GO:0031224	K22985	GPR107	------	------	ENOG410XQAQ	S:Function unknown	PF06814.16	Lung_7-TM_R	Lung seven transmembrane receptor	ER
A0A7J7GRS9	HYC85_017477	Polyadenylate-binding protein RBP45	-	RRM domain-containing protein OS=Camellia sinensis OX=4442 GN=HYC85_017477 PE=4 SV=1	0.4694	-1.091	0.02242	down	yes	219703	191116	303605	119289	93865	122211	111788	238141	MF:organic cyclic compound binding;MF:molecular_function;MF:binding;MF:nucleic acid binding;MF:heterocyclic compound binding;MF:RNA binding	GO:0097159;GO:0003674;GO:0005488;GO:0003676;GO:1901363;GO:0003723	------	------	------	------	COG0724	S:Function unknown	PF00076.25	RRM_1	RNA recognition motif.	chloroplast
A0A4S4EAX2	TEA_026832	AB hydrolase-1 domain-containing protein	-	AB hydrolase-1 domain-containing protein OS=Camellia sinensis var. sinensis OX=542762 GN=TEA_026832 PE=4 SV=1	0.4865	-1.039	0.03526	down	yes	229454	256770	214692	122216	171867	46921	113668	233639	CC:integral component of membrane;CC:cellular_component;CC:intrinsic component of membrane;CC:cellular anatomical entityMF:hydrolase activity;MF:catalytic activity;MF:molecular_function	GO:0016021;GO:0005575;GO:0031224;GO:0110165GO:0016787;GO:0003824;GO:0003674	------	------	------	------	ENOG410XZ30	O:Posttranslational modification, protein turnover, chaperones	PF00561.23;PF12697.10;PF12146.11;PF00326.24;PF20408.1;PF08386.13;PF01738.21	Abhydrolase_1;Abhydrolase_6;Hydrolase_4;Peptidase_S9;Abhydrolase_11;Abhydrolase_4;DLH	alpha/beta hydrolase fold;Alpha/beta hydrolase family;Serine aminopeptidase, S33;Prolyl oligopeptidase family;Alpha/beta hydrolase domain;TAP-like protein;Dienelactone hydrolase family	peroxisomal
A0A7J7H0I7	HYC85_016760	Auxin-responsive protein	-	Auxin-responsive protein OS=Camellia sinensis OX=4442 GN=HYC85_016760 PE=3 SV=1	2.465	1.302	0.00187	up	yes	99485	97896	91885	201584	267096	244425	237702	96422	BP:regulation of nucleobase-containing compound metabolic process;BP:regulation of primary metabolic process;BP:regulation of metabolic process;BP:phosphorylation;BP:regulation of cellular metabolic process;BP:nitrogen compound metabolic process;BP:signal transduction;BP:regulation of biological process;BP:hormone-mediated signaling pathway;BP:auxin-activated signaling pathway;BP:organic substanc…	GO:0019219;GO:0080090;GO:0019222;GO:0016310;GO:0031323;GO:0006807;GO:0007165;GO:0050789;GO:0009755;GO:0009734;GO:0071704;GO:0065007;GO:0031326;GO:0010468;GO:0006468;GO:0060255;GO:0009987;GO:0009889;GO:1903506;GO:0050794;GO:0043412;GO:0036211;GO:0008150;GO:0051171;GO:0008152;GO:2001141;GO:0044238;GO:1901564;GO:0019538;GO:0051252;GO:0044237;GO:0043170;GO:0006355;GO:0006796;GO:0010556;GO:0006793GO:0…	K14484;K22390	IAA;ACP7	csin04075	Plant hormone signal transduction	COG1409;ENOG410YK71	S:Function unknown;K:Transcription	PF02309.19	AUX_IAA	AUX/IAA family	nuclear
A0A3B8DZ73	-	Alpha-amylase	-	Alpha-amylase OS=Camellia reticulata OX=452972 PE=2 SV=1	2.126	1.088	0.007834	up	yes	86985	152328	79148	217085	239336	220543	225655	106154	BP:response to endogenous stimulus;BP:response to abscisic acid;BP:response to lipid;BP:response to gibberellin;BP:organic substance metabolic process;BP:biological_process;BP:metabolic process;BP:response to chemical;BP:response to organic substance;BP:response to oxygen-containing compound;BP:primary metabolic process;BP:carbohydrate metabolic process;BP:response to hormone;BP:response to stimu…	GO:0009719;GO:0009737;GO:0033993;GO:0009739;GO:0071704;GO:0008150;GO:0008152;GO:0042221;GO:0010033;GO:1901700;GO:0044238;GO:0005975;GO:0009725;GO:0050896;GO:0097305GO:0048046;GO:0110165;GO:0005575;GO:0005576GO:0016798;GO:0003674;GO:0005488;GO:0043169;GO:0043167;GO:0005509;GO:0046872;GO:0016787;GO:0016160;GO:0003824;GO:0004556;GO:0004553	K01176	AMY, amyA, malS	csin00500;csin01100;csin01110	Starch and sucrose metabolism;Metabolic pathways;Biosynthesis of secondary metabolites	COG0366	G:Carbohydrate transport and metabolism	PF07821.15;PF00128.27	Alpha-amyl_C2;Alpha-amylase	Alpha-amylase C-terminal beta-sheet domain;Alpha amylase, catalytic domain	extracellular
A0A4V3WR42	TEA_025642	MFS domain-containing protein	-	Major facilitator superfamily (MFS) profile domain-containing protein OS=Camellia sinensis var. sinensis OX=542762 GN=TEA_025642 PE=3 SV=1	0.4424	-1.177	0.003721	down	yes	231897	182733	223034	87907	117803	76373	94027.7	212555	BP:ion transport;BP:transport;BP:phosphate ion transport;BP:anion transport;BP:biological_process;BP:inorganic anion transport;BP:establishment of localization;BP:localizationCC:integral component of membrane;CC:cellular_component;CC:cellular anatomical entity;CC:intrinsic component of membraneMF:molecular_function;MF:secondary active transmembrane transporter activity;MF:inorganic solute uptake …	GO:0006811;GO:0006810;GO:0006817;GO:0006820;GO:0008150;GO:0015698;GO:0051234;GO:0051179GO:0016021;GO:0005575;GO:0110165;GO:0031224GO:0003674;GO:0015291;GO:0015318;GO:0005315;GO:0022857;GO:0005215;GO:0022804	K08193	SLC17A	------	------	ENOG410XPWC	C:Energy production and conversion	PF07690.19	MFS_1	Major Facilitator Superfamily	chloroplast
A0A4S4EB06	TEA_013558	Ovule protein	-	Uncharacterized protein OS=Camellia sinensis var. sinensis OX=542762 GN=TEA_013558 PE=4 SV=1	2.036	1.026	0.04625	up	yes	118153	89128	91967	217640	255050	136445	203045	99749.3	BP:response to stimulus;BP:response to stress;BP:biological_process;BP:response to oxidative stress	GO:0050896;GO:0006950;GO:0008150;GO:0006979	------	------	------	------	ENOG41114JM	S:Function unknown	------	------	------	peroxisomal
A0A4S4EGN4	TEA_027349	Protein E6	-	Protein E6 OS=Camellia sinensis var. sinensis OX=542762 GN=TEA_027349 PE=4 SV=1	0.4601	-1.12	0.02755	down	yes	161063	205563	248056	52641	116975	113217	94277.7	204894	CC:cellular_component;CC:integral component of membrane;CC:cellular anatomical entity;CC:intrinsic component of membrane	GO:0005575;GO:0016021;GO:0110165;GO:0031224	------	------	------	------	ENOG4111D72	S:Function unknown	------	------	------	ER
A0A4S4DBI0	TEA_002458	Na_Ca_ex domain-containing protein	-	Sodium/calcium exchanger membrane region domain-containing protein OS=Camellia sinensis var. sinensis OX=542762 GN=TEA_002458 PE=4 SV=1	0.4102	-1.286	0.03316	down	yes	183787	278290	153037	91858	79463	81015	84112	205038	BP:ion homeostasis;BP:inorganic ion transmembrane transport;BP:homeostatic process;BP:calcium ion homeostasis;BP:inorganic ion homeostasis;BP:divalent inorganic cation homeostasis;BP:cellular divalent inorganic cation homeostasis;BP:transmembrane transport;BP:biological regulation;BP:inorganic cation transmembrane transport;BP:transport;BP:regulation of biological quality;BP:cellular homeostasis;…	GO:0050801;GO:0098660;GO:0042592;GO:0055074;GO:0098771;GO:0072507;GO:0072503;GO:0055085;GO:0065007;GO:0098662;GO:0006810;GO:0065008;GO:0019725;GO:0006875;GO:0006874;GO:0006811;GO:0009987;GO:0006816;GO:0006873;GO:0034220;GO:0008150;GO:0030003;GO:0055065;GO:0055080;GO:0055082;GO:0051234;GO:0051179;GO:0070588;GO:0048878;GO:0030001;GO:0006812;GO:0098655GO:0009705;GO:0031224;GO:0016021;GO:0016020;GO:0…	K07300	chaA, CAX	------	------	COG0387	K:Transcription	PF01699.27	Na_Ca_ex	Sodium/calcium exchanger protein	Golgi apparatus
A0A7J7HHS9	HYC85_009492	Dirigent protein	-	Dirigent protein OS=Camellia sinensis OX=4442 GN=HYC85_009492 PE=3 SV=1	2.509	1.327	0.00931	up	yes	77703	76671	90575	155656	243105	215839	204867	81649.7	BP:cellular biosynthetic process;BP:organic cyclic compound biosynthetic process;BP:phenylpropanoid biosynthetic process;BP:organic cyclic compound metabolic process;BP:organic substance biosynthetic process;BP:secondary metabolite biosynthetic process;BP:phenylpropanoid metabolic process;BP:organic substance metabolic process;BP:secondary metabolic process;BP:cellular process;BP:cellular aromati…	GO:0044249;GO:1901362;GO:0009699;GO:1901360;GO:1901576;GO:0044550;GO:0009698;GO:0071704;GO:0019748;GO:0009987;GO:0006725;GO:0009058;GO:0008150;GO:0008152;GO:0044237;GO:0019438GO:0048046;GO:0016021;GO:0031224;GO:0110165;GO:0005575;GO:0005576	------	------	------	------	ENOG410YGJA	S:Function unknown	PF03018.17	Dirigent	Dirigent-like protein	ER
A0A7J7I6E7	HYC85_001330	-	-	Uncharacterized protein OS=Camellia sinensis OX=4442 GN=HYC85_001330 PE=4 SV=1	0.4403	-1.183	0.01278	down	yes	222357	182228	178846	94854	45174	116855	85627.7	194477	MF:catalytic activity;MF:transferase activity;MF:molecular_function	GO:0003824;GO:0016740;GO:0003674	------	------	------	------	ENOG410YW3I	S:Function unknown	------	------	------	cytoplasmic
A0A7J7GY52	HYC85_018493	Allantoinase	-	allantoinase OS=Camellia sinensis OX=4442 GN=HYC85_018493 PE=3 SV=1	0.4722	-1.083	0.0352	down	yes	156132	210878	197810	112506	34808	119406	88906.7	188273	BP:response to extracellular stimulus;BP:cellular response to starvation;BP:cellular catabolic process;BP:cellular nitrogen compound metabolic process;BP:nitrogen compound metabolic process;BP:response to starvation;BP:purine-containing compound metabolic process;BP:nucleobase catabolic process;BP:purine-containing compound catabolic process;BP:organic cyclic compound metabolic process;BP:organic…	GO:0009991;GO:0009267;GO:0044248;GO:0034641;GO:0006807;GO:0042594;GO:0072521;GO:0046113;GO:0072523;GO:1901360;GO:1901361;GO:1901575;GO:0043562;GO:0071704;GO:0009112;GO:0046483;GO:0044281;GO:0009605;GO:0000256;GO:0000255;GO:0071496;GO:0006139;GO:0009987;GO:0006725;GO:0051716;GO:0046700;GO:0006950;GO:0031669;GO:0008150;GO:0008152;GO:0007154;GO:0009056;GO:0055086;GO:1901565;GO:0043605;GO:0044238;GO:…	K01466	allB	csin01100;csin00230	Metabolic pathways;Purine metabolism	COG0044	P:Inorganic ion transport and metabolism	PF01979.23;PF07969.14	Amidohydro_1;Amidohydro_3	Amidohydrolase family;Amidohydrolase family	ER
A0A7J7H289	HYC85_017311	-	-	Uncharacterized protein OS=Camellia sinensis OX=4442 GN=HYC85_017311 PE=4 SV=1	0.4654	-1.103	0.001399	down	yes	199368	186545	170647	92401	98817	67829	86349	185520	------	------	------	------	------	------	ENOG410YR2X	S:Function unknown	------	------	------	mitochondrial
A0A4S4DQ40	TEA_008027	Fe2OG dioxygenase domain-containing protein	-	Fe2OG dioxygenase domain-containing protein OS=Camellia sinensis var. sinensis OX=542762 GN=TEA_008027 PE=3 SV=1	0.4173	-1.261	4.42e-07	down	yes	181728	177914	183065	75917.8	73935	76597	75483.3	180902	BP:cellular metabolic process;BP:homeostatic process;BP:cellular biosynthetic process;BP:phenylpropanoid metabolic process;BP:organic cyclic compound metabolic process;BP:organic substance biosynthetic process;BP:hormone catabolic process;BP:response to external biotic stimulus;BP:auxin homeostasis;BP:coumarin metabolic process;BP:phenylpropanoid biosynthetic process;BP:organic substance metaboli…	GO:0044237;GO:0042592;GO:0044249;GO:0009698;GO:1901360;GO:1901576;GO:0042447;GO:0043207;GO:0010252;GO:0009804;GO:0009699;GO:0071704;GO:0065007;GO:0042445;GO:0044550;GO:0065008;GO:0018130;GO:0009987;GO:0019748;GO:0006725;GO:0010817;GO:0009058;GO:0008150;GO:0008152;GO:0042221;GO:1901362;GO:0010033;GO:0046483;GO:0009607;GO:0009605;GO:0050896;GO:0048878;GO:0009852;GO:0009805;GO:0009850;GO:0019438;GO:…	K23947	DAO	csin00380	Tryptophan metabolism	COG3491	S:Function unknown	PF03171.23;PF14226.9	2OG-FeII_Oxy;DIOX_N	2OG-F;non-haem dioxygenase in morphine synthesis N-terminal	cytoplasmic
A0A7J7H7L8	HYC85_014178	DUF21 domain-containing protein At1g55930, chloroplastic-like	-	CBS domain-containing protein OS=Camellia sinensis OX=4442 GN=HYC85_014178 PE=4 SV=1	16.38	4.034	3.001e-05	up	yes	14822	14214	13394	211188	239660	244129	231659	14143.3	CC:integral component of membrane;CC:cellular_component;CC:intrinsic component of membrane;CC:cellular anatomical entityMF:anion binding;MF:small molecule binding;MF:flavin adenine dinucleotide binding;MF:organic cyclic compound binding;MF:nucleoside phosphate binding;MF:nucleotide binding;MF:molecular_function;MF:ion binding;MF:heterocyclic compound binding;MF:binding	GO:0016021;GO:0005575;GO:0031224;GO:0110165GO:0043168;GO:0036094;GO:0050660;GO:0097159;GO:1901265;GO:0000166;GO:0003674;GO:0043167;GO:1901363;GO:0005488	------	------	------	------	COG1253	P:Inorganic ion transport and metabolism	PF01595.23;PF03471.20;PF00571.31	CNNM;CorC_HlyC;CBS	Cyclin M transmembrane N-terminal domain;Transporter associated domain;CBS domain	chloroplast
A0A7J7G071	HYC85_028815	Clp R domain-containing protein	-	Clp R domain-containing protein OS=Camellia sinensis OX=4442 GN=HYC85_028815 PE=3 SV=1	2.184	1.127	0.002553	up	yes	89250	75986	63601	157459	153408	188889	166585	76279	MF:purine ribonucleoside triphosphate binding;MF:molecular_function;MF:binding;MF:ATPase activity;MF:ion binding;MF:heterocyclic compound binding;MF:nucleoside phosphate binding;MF:anion binding;MF:nucleotide binding;MF:purine nucleotide binding;MF:ATP binding;MF:hydrolase activity;MF:nucleoside-triphosphatase activity;MF:small molecule binding;MF:catalytic activity;MF:hydrolase activity, acting …	GO:0035639;GO:0003674;GO:0005488;GO:0016887;GO:0043167;GO:1901363;GO:1901265;GO:0043168;GO:0000166;GO:0017076;GO:0005524;GO:0016787;GO:0017111;GO:0036094;GO:0003824;GO:0016818;GO:0030554;GO:0097367;GO:0097159;GO:0016817;GO:0016462;GO:0032559;GO:0032555;GO:0032553	K03696	clpC	------	------	COG0542	L:Replication, recombination and repair	PF07724.17;PF17871.4;PF10431.12;PF00004.32;PF07728.17;PF02861.23;PF13191.9;PF00158.29	AAA_2;AAA_lid_9;ClpB_D2-small;AAA;AAA_5;Clp_N;AAA_16;Sigma54_activat	AAA domain;AAA lid domain;C-terminal, D2-small domain, of ClpB protein;ATPase family associated with various cellular activities;AAA domain;Clp amino terminal domain, pathogenicity island component;AAA ATPase domain;Sigma-54 interaction domain	ER
A0A7J7HS95	HYC85_008599	AB hydrolase-1 domain-containing protein	-	AB hydrolase-1 domain-containing protein OS=Camellia sinensis OX=4442 GN=HYC85_008599 PE=4 SV=1	2.069	1.049	0.01515	up	yes	85512	64348	86469	174617	125160	189075	162951	78776.3	BP:phosphatidic acid biosynthetic process;BP:glycerophospholipid metabolic process;BP:homeostatic process;BP:cellular biosynthetic process;BP:cellular lipid metabolic process;BP:glycerolipid biosynthetic process;BP:organic substance metabolic process;BP:biological regulation;BP:regulation of biological quality;BP:phospholipid metabolic process;BP:lipid metabolic process;BP:organic substance biosy…	GO:0006654;GO:0006650;GO:0042592;GO:0044249;GO:0044255;GO:0045017;GO:0071704;GO:0065007;GO:0065008;GO:0006644;GO:0006629;GO:1901576;GO:0009987;GO:0055088;GO:0009058;GO:0008150;GO:0008152;GO:0046486;GO:0090407;GO:0008610;GO:0044238;GO:0008654;GO:0044237;GO:0048878;GO:0006796;GO:0006793;GO:0019637;GO:0046474;GO:0046473GO:0003674;GO:0042171;GO:0016740;GO:0016747;GO:0016746;GO:0016787;GO:0052689;GO:0…	------	------	------	------	COG0596	S:Function unknown	PF00561.23;PF12697.10;PF12146.11	Abhydrolase_1;Abhydrolase_6;Hydrolase_4	alpha/beta hydrolase fold;Alpha/beta hydrolase family;Serine aminopeptidase, S33	mitochondrial
A0A4S4DLS4	TEA_027903	Arabinanase/levansucrase/invertase	-	Glycosyl hydrolase family 32 N-terminal domain-containing protein OS=Camellia sinensis var. sinensis OX=542762 GN=TEA_027903 PE=4 SV=1	0.433	-1.208	0.0003369	down	yes	161021	173856	149746	71753	75794	62314	69953.7	161541	------	------	------	------	------	------	ENOG410YK5F	S:Function unknown	------	------	------	chloroplast
A0A7J7GYD8	HYC85_015605	Arabinanase/levansucrase/invertase	-	Glycosyl hydrolase family 32 N-terminal domain-containing protein OS=Camellia sinensis OX=4442 GN=HYC85_015605 PE=4 SV=1	0.433	-1.208	0.0003369	down	yes	161021	173856	149746	71753	75794	62314	69953.7	161541	------	------	------	------	------	------	ENOG410YK5F	S:Function unknown	------	------	------	chloroplast
A0A4S4DWB1	TEA_024192	Senescence domain-containing protein	-	Senescence domain-containing protein OS=Camellia sinensis var. sinensis OX=542762 GN=TEA_024192 PE=4 SV=1	2.28	1.189	0.004967	up	yes	95181	59392	56025	164891	174408	140846	160048	70199.3	------	------	K19366	SPG20	csin04144	Endocytosis	ENOG410ZEPM	S:Function unknown	PF06911.15	Senescence	Senescence domain	cytoplasmic
A0A4S4EF72	TEA_014229	DUF2040 domain-containing protein	-	Uncharacterized protein OS=Camellia sinensis var. sinensis OX=542762 GN=TEA_014229 PE=4 SV=1	0.462	-1.114	0.00258	down	yes	149755	151393	147177	69432	89520	48187	69046.3	149442	------	------	------	------	------	------	------	------	------	------	------	nuclear
A0A4S4DFU5	TEA_020791	Protein PHLOEM PROTEIN 2-LIKE A9-like	-	Uncharacterized protein OS=Camellia sinensis var. sinensis OX=542762 GN=TEA_020791 PE=4 SV=1	0.3362	-1.573	0.006007	down	yes	183001	175776	121416	63003	49439	49021	53821	160064	------	------	------	------	------	------	ENOG410YIYF	S:Function unknown	PF14299.9	PP2	Phloem protein 2	cytoplasmic
A0A7J7FZ07	HYC85_028365	Glycos_transf_1 domain-containing protein	-	Glycosyl transferase family 1 domain-containing protein OS=Camellia sinensis OX=4442 GN=HYC85_028365 PE=4 SV=1	2.371	1.245	0.01098	up	yes	64827	59158	65782	153158	181581	115160	149966	63255.7	CC:integral component of membrane;CC:cellular_component;CC:intrinsic component of membrane;CC:cellular anatomical entityMF:catalytic activity;MF:transferase activity;MF:molecular_function;MF:transferase activity, transferring glycosyl groups	GO:0016021;GO:0005575;GO:0031224;GO:0110165GO:0003824;GO:0016740;GO:0003674;GO:0016757	K02993	RP-S7e, RPS7	csin03010	Ribosome	COG0438	S:Function unknown	PF16994.8	Glyco_trans_4_5	Glycosyl-transferase family 4	ER
A0A4S4EL10	TEA_004091	YTH domain-containing protein	-	YTH domain-containing family protein OS=Camellia sinensis var. sinensis OX=542762 GN=TEA_004091 PE=3 SV=1	5.422	2.439	0.04001	up	yes	33694	31140	30674	117607	134237	266014	172619	31836	MF:organic cyclic compound binding;MF:molecular_function;MF:binding;MF:nucleic acid binding;MF:heterocyclic compound binding;MF:RNA binding	GO:0097159;GO:0003674;GO:0005488;GO:0003676;GO:1901363;GO:0003723	K20102	YTHDF	------	------	ENOG410YABQ	S:Function unknown	------	------	------	cytoplasmic
A0A7J7I9R8	HYC85_002530	PB1 domain-containing protein	-	PB1 domain-containing protein OS=Camellia sinensis OX=4442 GN=HYC85_002530 PE=4 SV=1	0.1808	-2.468	1.07e-05	down	yes	165593	170164	177994	26263	28474	38137	30958	171250	------	------	------	------	------	------	ENOG41116B0;ENOG410YV1P	S:Function unknown;	PF00564.27	PB1	PB1 domain	cytoplasmic
A0A7J7HV62	HYC85_003975	Glyco_transf_5 domain-containing protein	-	Starch synthase catalytic domain-containing protein (Fragment) OS=Camellia sinensis OX=4442 GN=HYC85_003975 PE=4 SV=1	0.236	-2.083	1.382e-06	down	yes	151343	159715	157985	37007	37865	35828	36900	156348	BP:cellular biosynthetic process;BP:glucan biosynthetic process;BP:cellular macromolecule biosynthetic process;BP:cellular polysaccharide biosynthetic process;BP:organic substance biosynthetic process;BP:cellular polysaccharide metabolic process;BP:cellular carbohydrate metabolic process;BP:cellular macromolecule metabolic process;BP:starch metabolic process;BP:carbohydrate biosynthetic process;B…	GO:0044249;GO:0009250;GO:0034645;GO:0033692;GO:1901576;GO:0044264;GO:0044262;GO:0044260;GO:0005982;GO:0016051;GO:0071704;GO:0006073;GO:0019252;GO:0009987;GO:0000271;GO:0034637;GO:0009058;GO:0009059;GO:0008150;GO:0008152;GO:0044042;GO:0044238;GO:0005975;GO:0005976;GO:0044237;GO:0043170GO:0043229;GO:0043227;GO:0043226;GO:0009536;GO:0110165;GO:0009501;GO:0009507;GO:0043231;GO:0005575GO:0046527;GO:00…	K13679	WAXY	csin00500;csin01100;csin01110	Starch and sucrose metabolism;Metabolic pathways;Biosynthesis of secondary metabolites	COG0297	M:Cell wall/membrane/envelope biogenesis	PF08323.14	Glyco_transf_5	Starch synthase catalytic domain	cytoplasmic
A0A4V3WJG7	TEA_024254	Inorganic pyrophosphatase 1	-	Uncharacterized protein OS=Camellia sinensis var. sinensis OX=542762 GN=TEA_024254 PE=4 SV=1	0.481	-1.056	0.0003755	down	yes	131642	121979	135701	55693	60598	70975	62422	129774	MF:cation binding;MF:phosphatase activity;MF:hydrolase activity;MF:hydrolase activity, acting on ester bonds;MF:ion binding;MF:phosphoric ester hydrolase activity;MF:catalytic activity;MF:molecular_function;MF:binding;MF:metal ion binding	GO:0043169;GO:0016791;GO:0016787;GO:0016788;GO:0043167;GO:0042578;GO:0003824;GO:0003674;GO:0005488;GO:0046872	K13248	PHOSPHO2	csin01240;csin00750;csin01100	Biosynthesis of cofactors;Vitamin B6 metabolism;Metabolic pathways	ENOG4111NAQ	S:Function unknown	PF06888.15;PF12710.10	Put_Phosphatase;HAD	Putative Phosphatase;haloacid dehalogenase-like hydrolase	cytoplasmic
A0A7J7GS85	HYC85_017647	Alkaline ceramidase-like	-	Alkaline ceramidase 3 OS=Camellia sinensis OX=4442 GN=HYC85_017647 PE=3 SV=1	0.3805	-1.394	0.03404	down	yes	172853	114952	112386	73845	61046	17364	50751.7	133397	BP:cellular catabolic process;BP:cellular nitrogen compound metabolic process;BP:nitrogen compound metabolic process;BP:response to salt stress;BP:lipid metabolic process;BP:interspecies interaction between organisms;BP:response to external biotic stimulus;BP:catabolic process;BP:biological_process;BP:organic substance metabolic process;BP:sphingolipid metabolic process;BP:membrane lipid metaboli…	GO:0044248;GO:0034641;GO:0006807;GO:0009651;GO:0006629;GO:0044419;GO:0043207;GO:0009056;GO:0008150;GO:0071704;GO:0006665;GO:0006643;GO:0044238;GO:0006914;GO:0009987;GO:0006952;GO:0006950;GO:0098542;GO:0008152;GO:1901564;GO:0044255;GO:0051707;GO:0009628;GO:0009607;GO:0043603;GO:0009605;GO:0006970;GO:0044237;GO:0006672;GO:0061919;GO:0050896GO:0031224;GO:0016021;GO:0110165;GO:0005575GO:0003674;GO:00…	K04711	ACER3, YDC1	csin00600;csin01100	Sphingolipid metabolism;Metabolic pathways	ENOG4111RPN	U:Intracellular trafficking, secretion, and vesicular transport	PF05875.15	Ceramidase	Ceramidase	plasma membrane
A0A7J7HPG3	HYC85_006742	Ovule protein	-	Uncharacterized protein OS=Camellia sinensis OX=4442 GN=HYC85_006742 PE=4 SV=1	2.841	1.506	0.0001848	up	yes	46318	41243	51722.9	143236	127008	125525	131923	46428	------	------	------	------	------	------	------	------	------	------	------	cytoplasmic
S5FIF3	-	-	114308408	General transcription factor OS=Camellia sinensis OX=4442 PE=2 SV=1	8.923	3.158	0.0009016	up	yes	16262	18216	18925	134370	188720	153400	158830	17801	BP:regulation of biosynthetic process;BP:regulation of metabolic process;BP:regulation of nucleobase-containing compound metabolic process;BP:regulation of cellular biosynthetic process;BP:macromolecule modification;BP:regulation of cellular metabolic process;BP:transcription from RNA polymerase II promoter;BP:nucleic acid metabolic process;BP:cellular biosynthetic process;BP:cellular nitrogen co…	GO:0009889;GO:0019222;GO:0019219;GO:0031326;GO:0043412;GO:0031323;GO:0006366;GO:0090304;GO:0044249;GO:0034641;GO:0006807;GO:1901576;GO:0032774;GO:0050789;GO:1901360;GO:0080090;GO:0006139;GO:0051716;GO:0044271;GO:0044260;GO:0006360;GO:0071704;GO:0010556;GO:0065007;GO:0097659;GO:0010468;GO:0018130;GO:0006468;GO:0009058;GO:0006281;GO:0060255;GO:0009987;GO:0006725;GO:1903506;GO:0050794;GO:0006974;GO:…	K03141	TFIIH1, GTF2H1, TFB1	csin03420;csin03022	Nucleotide excision repair;Basal transcription factors	ENOG410ZVN2;ENOG410XRI6	K:Transcription;	------	------	------	cytoplasmic
A0A7J7GMA4	HYC85_022522	UDPGT domain-containing protein	-	UDP-glycosyltransferases domain-containing protein OS=Camellia sinensis OX=4442 GN=HYC85_022522 PE=3 SV=1	4.97	2.313	0.01103	up	yes	78808	3876	3204	134647	144412	147829	142296	28629.3	MF:catalytic activity;MF:transferase activity;MF:UDP-glycosyltransferase activity;MF:molecular_function;MF:transferase activity, transferring glycosyl groups	GO:0003824;GO:0016740;GO:0008194;GO:0003674;GO:0016757	K13496	UGT73C	csin00908;csin01110	Zeatin biosynthesis;Biosynthesis of secondary metabolites	COG1819	S:Function unknown	PF00201.21	UDPGT	UDP-glucoronosyl and UDP-glucosyl transferase	cytoplasmic
A0A7J7GAW2	HYC85_024567	Fn3_like domain-containing protein	-	Fibronectin type III-like domain-containing protein OS=Camellia sinensis OX=4442 GN=HYC85_024567 PE=4 SV=1	2.918	1.545	0.0363	up	yes	48274	53482	26606	155726	143834	74956	124839	42787.3	BP:cellular catabolic process;BP:cell wall macromolecule metabolic process;BP:arabinan catabolic process;BP:arabinan metabolic process;BP:organic substance catabolic process;BP:cellular macromolecule catabolic process;BP:cellular carbohydrate metabolic process;BP:cellular macromolecule metabolic process;BP:cell wall macromolecule catabolic process;BP:cell wall polysaccharide catabolic process;BP:…	GO:0044248;GO:0044036;GO:0031222;GO:0031221;GO:1901575;GO:0044265;GO:0044262;GO:0044260;GO:0016998;GO:0044347;GO:0071704;GO:0009987;GO:0044264;GO:0000272;GO:0008150;GO:0008152;GO:0010383;GO:0009056;GO:0009057;GO:0044238;GO:0005975;GO:0005976;GO:0016052;GO:0044237;GO:0043170;GO:0045493;GO:0045491;GO:0010410;GO:2000895GO:0110165;GO:0005575;GO:0005576GO:0046556;GO:0016798;GO:0003674;GO:0097599;GO:00…	K15920	XYL4	csin00520;csin01100	Amino sugar and nucleotide sugar metabolism;Metabolic pathways	------	------	PF01915.25;PF00933.24;PF14310.9	Glyco_hydro_3_C;Glyco_hydro_3;Fn3-like	Glycosyl hydrolase family 3 C-terminal domain;Glycosyl hydrolase family 3 N terminal domain;Fibronectin type III-like domain	nuclear
A0A7J7FVE1	HYC85_028122	-	-	Uncharacterized protein OS=Camellia sinensis OX=4442 GN=HYC85_028122 PE=4 SV=1	0.4547	-1.137	0.02754	down	yes	84839	147074	107381	51887.7	51227	51168	51427.6	113098	------	------	------	------	------	------	------	------	------	------	------	cytoplasmic
A0A4S4EL49	TEA_018319	Epimerase domain-containing protein	-	NAD-dependent epimerase/dehydratase domain-containing protein OS=Camellia sinensis var. sinensis OX=542762 GN=TEA_018319 PE=4 SV=1	3.147	1.654	0.04237	up	yes	36713	29755	51775	69298	161925	140882	124035	39414.3	------	------	K07071	K07071	------	------	COG1090	S:Function unknown	------	------	------	cytoplasmic
A0A4V3WIX3	TEA_007164	Early nodulin-93-like	-	Early nodulin-93-like OS=Camellia sinensis var. sinensis OX=542762 GN=TEA_007164 PE=4 SV=1	0.4192	-1.254	0.0006588	down	yes	101935	124124	115771	51596	48305	43389	47763.3	113943	CC:cellular_component;CC:integral component of membrane;CC:cellular anatomical entity;CC:intrinsic component of membrane	GO:0005575;GO:0016021;GO:0110165;GO:0031224	------	------	------	------	ENOG410YVQQ	S:Function unknown	PF03386.17	ENOD93	Early nodulin 93 ENOD93 protein	mitochondrial
A0A7J7FZ41	HYC85_029626	Paired amphipathic helix	-	Uncharacterized protein OS=Camellia sinensis OX=4442 GN=HYC85_029626 PE=4 SV=1	2.563	1.358	0.02133	up	yes	66355	29183.6	36459	125952	129283	83092	112776	43999.2	CC:integral component of membrane;CC:intracellular membrane-bounded organelle;CC:nucleus;CC:cellular_component;CC:intracellular organelle;CC:intrinsic component of membrane;CC:membrane-bounded organelle;CC:organelle;CC:cellular anatomical entityMF:transcription corepressor activity;MF:transcription cofactor activity;MF:molecular_function;MF:transcription regulator activity	GO:0016021;GO:0043231;GO:0005634;GO:0005575;GO:0043229;GO:0031224;GO:0043227;GO:0043226;GO:0110165GO:0003714;GO:0003712;GO:0003674;GO:0140110	K11644	SIN3A	------	------	COG5602	S:Function unknown	PF02671.24	PAH	Paired amphipathic helix repeat	cytoplasmic
A0A4V3WKX1	TEA_028681	Inner membrane protein	-	Uncharacterized protein OS=Camellia sinensis var. sinensis OX=542762 GN=TEA_028681 PE=4 SV=1	0.46	-1.12	0.006657	down	yes	121503	89962	110084	46060	61566	40278	49301.3	107183	BP:response to external biotic stimulus;BP:peptide biosynthetic process;BP:interspecies interaction between organisms;BP:sphingolipid metabolic process;BP:defense response to fungus;BP:protein catabolic process;BP:response to other organism;BP:response to biotic stimulus;BP:organonitrogen compound catabolic process;BP:response to external stimulus;BP:protein metabolic process;BP:nitrogen compound…	GO:0043207;GO:0043043;GO:0044419;GO:0006665;GO:0050832;GO:0030163;GO:0051707;GO:0009607;GO:1901565;GO:0009605;GO:0019538;GO:0006807;GO:1901576;GO:1901575;GO:0044265;GO:0044260;GO:0006629;GO:0006952;GO:0006950;GO:0008150;GO:0008152;GO:1901564;GO:0044271;GO:0050896;GO:0010498;GO:0006511;GO:0006518;GO:0044248;GO:0044249;GO:0034641;GO:0034645;GO:1901566;GO:0043161;GO:0006508;GO:0006643;GO:0051603;GO:…	------	------	------	------	------	------	------	------	------	cytoplasmic
A0A7J7HTC2	HYC85_008755	GDSL esterase/lipase EXL3	-	Uncharacterized protein OS=Camellia sinensis OX=4442 GN=HYC85_008755 PE=3 SV=1	2.968	1.569	0.001469	up	yes	35563	54195	25980	104474	121559	117431	114488	38579.3	BP:organic substance metabolic process;BP:lipid metabolic process;BP:primary metabolic process;BP:metabolic process;BP:biological_processMF:hydrolase activity;MF:hydrolase activity, acting on ester bonds;MF:catalytic activity;MF:molecular_function;MF:lipase activity	GO:0071704;GO:0006629;GO:0044238;GO:0008152;GO:0008150GO:0016787;GO:0016788;GO:0003824;GO:0003674;GO:0016298	------	------	------	------	COG3240	K:Transcription	PF00657.25	Lipase_GDSL	GDSL-like Lipase/Acylhydrolase	cytoplasmic
A0A7J7HFY8	HYC85_012867	BI1-like protein	-	BI1-like protein OS=Camellia sinensis OX=4442 GN=HYC85_012867 PE=3 SV=1	0.3967	-1.334	0.0004784	down	yes	99986	107386	104191	33673	52183	37747	41201	103854	CC:cellular_component;CC:integral component of membrane;CC:membrane;CC:cellular anatomical entity;CC:intrinsic component of membrane	GO:0005575;GO:0016021;GO:0016020;GO:0110165;GO:0031224	K24205	TMBIM, LFG	------	------	COG0670	S:Function unknown	PF01027.23	Bax1-I	Inhibitor of apoptosis-promoting Bax1	plasma membrane
A0A4S4D5U9	TEA_015712	Pentatricopeptide repeat-containing protein	-	Pentacotripeptide-repeat region of PRORP domain-containing protein OS=Camellia sinensis var. sinensis OX=542762 GN=TEA_015712 PE=4 SV=1	3.169	1.664	0.001483	up	yes	46653	26725	30416.9	115221	94833	118872	109642	34598.3	CC:intracellular membrane-bounded organelle;CC:mitochondrion;CC:cellular_component;CC:intracellular organelle;CC:membrane-bounded organelle;CC:organelle;CC:cellular anatomical entity	GO:0043231;GO:0005739;GO:0005575;GO:0043229;GO:0043227;GO:0043226;GO:0110165	------	------	------	------	ENOG410Z7Z7	S:Function unknown	PF13041.9;PF01535.23;PF17177.7;PF13812.9;PF12854.10	PPR_2;PPR;PPR_long;PPR_3;PPR_1	PPR repeat family;PPR repeat;Pentacotripeptide-repeat region of PRORP;Pentatricopeptide repeat domain;PPR repeat	mitochondrial
A0A4S4DTR4	TEA_007609	GH18 domain-containing protein	-	GH18 domain-containing protein OS=Camellia sinensis var. sinensis OX=542762 GN=TEA_007609 PE=3 SV=1	4.237	2.083	0.00456	up	yes	49628	15181	16884	120582	130372	95172	115375	27231	BP:primary metabolic process;BP:carbohydrate metabolic process;BP:organic substance metabolic process;BP:biological_process;BP:metabolic processCC:integral component of membrane;CC:cellular_component;CC:intrinsic component of membrane;CC:cellular anatomical entityMF:binding;MF:hydrolase activity;MF:carbohydrate derivative binding;MF:hydrolase activity, acting on glycosyl bonds;MF:catalytic activi…	GO:0044238;GO:0005975;GO:0071704;GO:0008150;GO:0008152GO:0016021;GO:0005575;GO:0031224;GO:0110165GO:0005488;GO:0016787;GO:0097367;GO:0016798;GO:0003824;GO:0004553;GO:0003674;GO:0008061	K01183	E3.2.1.14	csin00520;csin01100	Amino sugar and nucleotide sugar metabolism;Metabolic pathways	COG3325	G:Carbohydrate transport and metabolism	PF00704.31	Glyco_hydro_18	Glycosyl hydrolases family 18	vacuolar
A0A7J7G9K1	HYC85_027247	DUF295 domain-containing protein	-	F-box associated domain-containing protein OS=Camellia sinensis OX=4442 GN=HYC85_027247 PE=4 SV=1	3.539	1.823	0.001875	up	yes	33158	31600	28862	89038	118846	123449	110444	31206.7	CC:integral component of membrane;CC:cellular_component;CC:intrinsic component of membrane;CC:cellular anatomical entityMF:binding;MF:cation binding;MF:transition metal ion binding;MF:ion binding;MF:molecular_function;MF:metal ion binding;MF:zinc ion binding	GO:0016021;GO:0005575;GO:0031224;GO:0110165GO:0005488;GO:0043169;GO:0046914;GO:0043167;GO:0003674;GO:0046872;GO:0008270	------	------	------	------	------	------	------	------	------	cytoplasmic
A0A7J7G7J3	HYC85_027030	Calcium-binding protein CML11	-	EF-hand domain-containing protein OS=Camellia sinensis OX=4442 GN=HYC85_027030 PE=4 SV=1	0.4975	-1.007	0.003847	down	yes	82370	93138	94374	51110	51348	31798	44752	89960.7	MF:cation binding;MF:ion binding;MF:molecular_function;MF:binding;MF:metal ion binding;MF:calcium ion binding	GO:0043169;GO:0043167;GO:0003674;GO:0005488;GO:0046872;GO:0005509	K13448	CML	csin04626	Plant-pathogen interaction	COG5126;COG5126;COG5126	D:Cell cycle control, cell division, chromosome partitioning;T:Signal transduction mechanisms;Z:Cytoskeleton	PF13499.9;PF00036.35;PF13833.9;PF13405.9;PF13202.9;PF14658.9;PF12763.10	EF-hand_7;EF-hand_1;EF-hand_8;EF-hand_6;EF-hand_5;EF-hand_9;EF-hand_4	EF-hand domain pair;EF hand;EF-hand domain pair;EF-hand domain;EF hand;EF-hand domain;Cytoskeletal-regulatory complex EF hand	cytoplasmic
A0A4S4DXV7	TEA_011009	Phytocyanin domain-containing protein	-	Phytocyanin domain-containing protein OS=Camellia sinensis var. sinensis OX=542762 GN=TEA_011009 PE=4 SV=1	0.2376	-2.073	7.772e-05	down	yes	102157	113806	103370	27896	29067	18897	25286.7	106444	CC:integral component of membrane;CC:cellular_component;CC:intrinsic component of membrane;CC:cellular anatomical entityMF:catalytic activity;MF:molecular_function;MF:electron carrier activity;MF:oxidoreductase activity	GO:0016021;GO:0005575;GO:0031224;GO:0110165GO:0003824;GO:0003674;GO:0009055;GO:0016491	------	------	------	------	ENOG410YZQ1	S:Function unknown	PF02298.20	Cu_bind_like	Plastocyanin-like domain	Golgi apparatus
A0A4V3WNP4	TEA_000150	Adenylate kinase	-	adenylate kinase OS=Camellia sinensis var. sinensis OX=542762 GN=TEA_000150 PE=3 SV=1	0.1145	-3.127	5.056e-05	down	yes	102868	112976	118423	11247	18154	8857	12752.7	111422	BP:phosphorylation;BP:carboxylic acid metabolic process;BP:cellular biosynthetic process;BP:nitrogen compound metabolic process;BP:small molecule metabolic process;BP:small molecule biosynthetic process;BP:intracellular signal transduction;BP:hormone-mediated signaling pathway;BP:organic substance biosynthetic process;BP:cytokinin-activated signaling pathway;BP:phosphorelay signal transduction sy…	GO:0016310;GO:0019752;GO:0044249;GO:0006807;GO:0044281;GO:0044283;GO:0035556;GO:0009755;GO:1901576;GO:0009736;GO:0000160;GO:0006520;GO:0048367;GO:0050789;GO:0071704;GO:0048364;GO:0065007;GO:0032502;GO:0044238;GO:0009987;GO:0099402;GO:0050794;GO:0009058;GO:0008150;GO:0008152;GO:0043436;GO:0008652;GO:1901564;GO:1901566;GO:0006082;GO:0046394;GO:0048856;GO:0016053;GO:0044237;GO:0006796;GO:0048511;GO:…	K00939	adk, AK	csin01232;csin00230;csin01240;csin00730;csin01110;csin01100	Nucleotide metabolism;Purine metabolism;Biosynthesis of cofactors;Thiamine metabolism;Biosynthesis of secondary metabolites;Metabolic pathways	COG0563	F:Nucleotide transport and metabolism	PF13207.9;PF00406.25	AAA_17;ADK	AAA domain;Adenylate kinase	mitochondrial
A0A7J7GT61	HYC85_017957	-	-	Uncharacterized protein OS=Camellia sinensis OX=4442 GN=HYC85_017957 PE=4 SV=1	0.4974	-1.008	0.004567	down	yes	79416	78650	89825	32002	53136	38174	41104	82630.3	MF:hydrolase activity;MF:hydrolase activity, acting on acid anhydrides, in phosphorus-containing anhydrides;MF:catalytic activity;MF:hydrolase activity, acting on acid anhydrides;MF:pyrophosphatase activity;MF:molecular_function;MF:CoA pyrophosphatase activity	GO:0016787;GO:0016818;GO:0003824;GO:0016817;GO:0016462;GO:0003674;GO:0010945	------	------	------	------	COG0494	L:Replication, recombination and repair	------	------	------	mitochondrial
A0A4V3WM73	TEA_023489	-	-	Uncharacterized protein OS=Camellia sinensis var. sinensis OX=542762 GN=TEA_023489 PE=4 SV=1	2.442	1.288	0.000281	up	yes	32602	36620	36181.7	86104	78639	92636	85793	35134.6	------	------	K00789	metK, MAT	csin00270;csin01230;csin01240;csin01110;csin01100;csin00999	Cysteine and methionine metabolism;Biosynthesis of amino acids;Biosynthesis of cofactors;Biosynthesis of secondary metabolites;Metabolic pathways;Biosynthesis of various plant secondary metabolites	ENOG410ZUQD	S:Function unknown	------	------	------	mitochondrial
A0A7J7G3M9	HYC85_030067	UDP-glycosyltransferase 89B1	-	UDP-glycosyltransferases domain-containing protein OS=Camellia sinensis OX=4442 GN=HYC85_030067 PE=4 SV=1	3.852	1.946	0.004465	up	yes	28311	23761	22537	108137	107750	71481	95789.3	24869.7	MF:catalytic activity;MF:transferase activity;MF:UDP-glycosyltransferase activity;MF:molecular_function;MF:transferase activity, transferring glycosyl groups	GO:0003824;GO:0016740;GO:0008194;GO:0003674;GO:0016757	------	------	------	------	COG1819	S:Function unknown	PF00201.21	UDPGT	UDP-glucoronosyl and UDP-glucosyl transferase	cytoplasmic
A0A7J7I3G2	HYC85_000484	PGG domain-containing protein	-	PGG domain-containing protein OS=Camellia sinensis OX=4442 GN=HYC85_000484 PE=4 SV=1	8.261	3.046	0.0009733	up	yes	15042.4	9312	13683	87755.4	102616	123856	104742	12679.1	BP:ribonucleoside diphosphate metabolic process;BP:phosphorylation;BP:purine nucleoside triphosphate metabolic process;BP:carboxylic acid metabolic process;BP:cellular nitrogen compound metabolic process;BP:nitrogen compound metabolic process;BP:small molecule biosynthetic process;BP:cellular aromatic compound metabolic process;BP:purine-containing compound metabolic process;BP:generation of prec…	GO:0009185;GO:0016310;GO:0009144;GO:0019752;GO:0034641;GO:0006807;GO:0044283;GO:0006725;GO:0072521;GO:0006091;GO:0006090;GO:0006096;GO:1901360;GO:0006139;GO:1901575;GO:0009135;GO:0046939;GO:0009259;GO:0071704;GO:0009199;GO:0009141;GO:0006094;GO:0009150;GO:0046364;GO:0009205;GO:0019318;GO:0019693;GO:1901576;GO:0046034;GO:0009987;GO:0046031;GO:0019319;GO:0032787;GO:0009058;GO:0009117;GO:0008152;GO:…	------	------	------	------	COG0666	S:Function unknown	PF13962.9	PGG	Domain of unknown function	Golgi apparatus
A0A7J7HD86	HYC85_011877	GST C-terminal domain-containing protein	-	GST C-terminal domain-containing protein OS=Camellia sinensis OX=4442 GN=HYC85_011877 PE=4 SV=1	7.057	2.819	0.0269	up	yes	12142	16201	13086	110726	50035	131592	97451	13809.7	BP:organic substance metabolic process;BP:organonitrogen compound metabolic process;BP:cellular modified amino acid metabolic process;BP:cellular amide metabolic process;BP:response to stimulus;BP:cellular process;BP:sulfur compound metabolic process;BP:cellular metabolic process;BP:metabolic process;BP:nitrogen compound metabolic process;BP:biological_process;BP:glutathione metabolic process;BP:…	GO:0071704;GO:1901564;GO:0006575;GO:0043603;GO:0050896;GO:0009987;GO:0006790;GO:0044237;GO:0008152;GO:0006807;GO:0008150;GO:0006749;GO:0034641;GO:0042221;GO:0006518GO:0003674;GO:0004364;GO:0003824;GO:0016765;GO:0016740	K00799	GST, gst	csin00480;csin01100	Glutathione metabolism;Metabolic pathways	ENOG410XSIX	O:Posttranslational modification, protein turnover, chaperones	PF00043.28;PF13410.9	GST_C;GST_C_2	Glutathione S-transferase, C-terminal domain;Glutathione S-transferase, C-terminal domain	cytoplasmic
A0A7J7I7V0	HYC85_002198	SUI1 domain-containing protein	-	HMA domain-containing protein OS=Camellia sinensis OX=4442 GN=HYC85_002198 PE=4 SV=1	3.927	1.973	0.0003332	up	yes	20936	24023.2	22234.3	82740	81855.1	99260.9	87952	22397.8	MF:cation binding;MF:metal ion binding;MF:molecular_function;MF:binding;MF:ion binding	GO:0043169;GO:0046872;GO:0003674;GO:0005488;GO:0043167	------	------	------	------	COG2608	S:Function unknown	------	------	------	cytoplasmic
A0A7J7HG53	HYC85_009806	Inositol-tetrakisphosphate 1-kinase	-	Inositol-tetrakisphosphate 1-kinase OS=Camellia sinensis OX=4442 GN=HYC85_009806 PE=3 SV=1	0.3303	-1.598	0.001242	down	yes	83728	81212	83662	35105	33136	13878	27373	82867.3	BP:inositol trisphosphate metabolic process;BP:phosphorylation;BP:polyol metabolic process;BP:organophosphate metabolic process;BP:cellular carbohydrate metabolic process;BP:inositol phosphate metabolic process;BP:carbohydrate phosphorylation;BP:organic substance metabolic process;BP:cellular process;BP:biological_process;BP:metabolic process;BP:primary metabolic process;BP:carbohydrate metabolic…	GO:0032957;GO:0016310;GO:0019751;GO:0019637;GO:0044262;GO:0043647;GO:0046835;GO:0071704;GO:0009987;GO:0008150;GO:0008152;GO:0044238;GO:0005975;GO:0052746;GO:0044237;GO:0006066;GO:0006796;GO:0006793;GO:0006020;GO:1901615;GO:0044281GO:0047325;GO:0035639;GO:0003674;GO:0005488;GO:0000166;GO:1901363;GO:1901265;GO:0043168;GO:0043169;GO:0097159;GO:0000287;GO:0043167;GO:0016740;GO:0017076;GO:0046872;GO:0…	K00913	ITPK1	csin04070;csin00562;csin01100	Phosphatidylinositol signaling system;Inositol phosphate metabolism;Metabolic pathways	ENOG4110KIK	G:Carbohydrate transport and metabolism	PF05770.14;PF17927.4	Ins134_P3_kin;Ins134_P3_kin_N	Inositol 1,3,4-trisphosphate 5/6-kinase ATP-grasp domain;Inositol 1,3,4-trisphosphate 5/6-kinase pre-ATP-grasp domain	cytoplasmic
A0A7J7HTN4	HYC85_008282	BTB domain-containing protein	-	BTB domain-containing protein OS=Camellia sinensis OX=4442 GN=HYC85_008282 PE=4 SV=1	4.248	2.087	0.000183	up	yes	23195	17807	21006	93214	91946	78263	87807.7	20669.3	BP:organic substance metabolic process;BP:primary metabolic process;BP:organonitrogen compound metabolic process;BP:protein modification by small protein conjugation;BP:protein metabolic process;BP:nitrogen compound metabolic process;BP:protein modification by small protein conjugation or removal;BP:macromolecule metabolic process;BP:protein ubiquitination;BP:macromolecule modification;BP:protein…	GO:0071704;GO:0044238;GO:1901564;GO:0032446;GO:0019538;GO:0006807;GO:0070647;GO:0043170;GO:0016567;GO:0043412;GO:0036211;GO:0008150;GO:0008152	------	------	------	------	ENOG410ZNHG	S:Function unknown	------	------	------	cytoplasmic
A0A7J7GH31	HYC85_022987	F-box domain-containing protein	-	F-box domain-containing protein OS=Camellia sinensis OX=4442 GN=HYC85_022987 PE=4 SV=1	0.4517	-1.147	0.01747	down	yes	77359	69086	73655	22972	53177	23263	33137.3	73366.7	------	------	------	------	------	------	ENOG410YVTQ;ENOG410YV9B	S:Function unknown;	PF00646.36	F-box	F-box domain	cytoplasmic
A0A7J7H3C7	HYC85_013439	Rab-GAP TBC domain-containing protein	-	Rab-GAP TBC domain-containing protein OS=Camellia sinensis OX=4442 GN=HYC85_013439 PE=4 SV=1	2.915	1.543	0.005492	up	yes	43231	26825	11140	77883	82930	75839	78884	27065.3	CC:cellular_component;CC:integral component of membrane;CC:cellular anatomical entity;CC:intrinsic component of membrane	GO:0005575;GO:0016021;GO:0110165;GO:0031224	------	------	------	------	COG5210	J:Translation, ribosomal structure and biogenesis	PF00566.21	RabGAP-TBC	Rab-GTPase-TBC domain	Golgi apparatus
A0A7J7HI40	HYC85_010323	Olduvai domain-containing protein	-	Uncharacterized protein OS=Camellia sinensis OX=4442 GN=HYC85_010323 PE=4 SV=1	0.3251	-1.621	0.02905	down	yes	99412	48869	90263	25741	33171	18641	25851	79514.7	------	------	------	------	------	------	ENOG4111SMC	S:Function unknown	PF14966.9	DNA_repr_REX1B	DNA repair REX1-B	cytoplasmic
A0A4S4DVL9	TEA_001964	Tetraspanin family protein	-	Uncharacterized protein OS=Camellia sinensis var. sinensis OX=542762 GN=TEA_001964 PE=4 SV=1	0.4055	-1.302	0.007161	down	yes	75838	71208	75243	38981	12902	38264	30049	74096.3	CC:cellular_component;CC:integral component of membrane;CC:cellular anatomical entity;CC:intrinsic component of membrane	GO:0005575;GO:0016021;GO:0110165;GO:0031224	K17345	TSPAN5	------	------	ENOG41115HQ;ENOG410YHN9	S:Function unknown;	PF00335.23	Tetraspanin	Tetraspanin family	Golgi apparatus
A0A7J7GUG5	HYC85_018496	Tetraspanin-19-like	-	Tetraspanin-19-like OS=Camellia sinensis OX=4442 GN=HYC85_018496 PE=4 SV=1	0.4055	-1.302	0.007161	down	yes	75838	71208	75243	38981	12902	38264	30049	74096.3	CC:cellular_component;CC:integral component of membrane;CC:cellular anatomical entity;CC:intrinsic component of membrane	GO:0005575;GO:0016021;GO:0110165;GO:0031224	K17345	TSPAN5	------	------	ENOG41115HQ;ENOG410YHN9	S:Function unknown;	PF00335.23	Tetraspanin	Tetraspanin family	Golgi apparatus
A0A4S4CWW5	TEA_012640	USP domain-containing protein	-	USP domain-containing protein OS=Camellia sinensis var. sinensis OX=542762 GN=TEA_012640 PE=4 SV=1	0.4115	-1.281	0.001596	down	yes	74474	66238	75584	35860.9	20386	32767	29671.3	72098.7	BP:nitrogen compound metabolic process;BP:protein modification by small protein conjugation or removal;BP:protein modification by small protein removal;BP:organic substance metabolic process;BP:proteolysis;BP:protein deubiquitination;BP:macromolecule modification;BP:protein modification process;BP:biological_process;BP:metabolic process;BP:primary metabolic process;BP:organonitrogen compound meta…	GO:0006807;GO:0070647;GO:0070646;GO:0071704;GO:0006508;GO:0016579;GO:0043412;GO:0036211;GO:0008150;GO:0008152;GO:0044238;GO:1901564;GO:0019538;GO:0043170GO:0101005;GO:0003674;GO:0008233;GO:0008234;GO:0019783;GO:0016787;GO:0140096;GO:0003824;GO:0004843	------	------	------	------	ENOG410XSNE	O:Posttranslational modification, protein turnover, chaperones	PF00443.32	UCH	Ubiquitin carboxyl-terminal hydrolase	nuclear
A0A4S4F166	TEA_019278	Protein phosphatase 1 regulatory subunit 1B	-	Uncharacterized protein OS=Camellia sinensis var. sinensis OX=542762 GN=TEA_019278 PE=4 SV=1	0.283	-1.821	0.03738	down	yes	98152	42048	91748	25784	14909	24948.9	21880.6	77316	MF:molecular_function;MF:SNARE binding;MF:syntaxin binding;MF:binding;MF:protein binding	GO:0003674;GO:0000149;GO:0019905;GO:0005488;GO:0005515	K13130	GEMIN2, SIP1	------	------	ENOG410XQH1	S:Function unknown	------	------	------	cytoplasmic
A0A4V3WKR9	TEA_010264	Pollen-specific protein C13	-	Uncharacterized protein OS=Camellia sinensis var. sinensis OX=542762 GN=TEA_010264 PE=3 SV=1	0.2691	-1.894	3.437e-05	down	yes	73427	79611	80708	23872	20831	18197	20966.7	77915.3	CC:cellular_component;CC:extracellular space;CC:cellular anatomical entity	GO:0005575;GO:0005615;GO:0110165	------	------	------	------	ENOG410YRT5	S:Function unknown	PF01190.20	Pollen_Ole_e_1	Pollen protein Ole e 1 like	mitochondrial
A0A4S4EFD7	TEA_023837	Glyco_transf_5 domain-containing protein	-	Starch synthase catalytic domain-containing protein OS=Camellia sinensis var. sinensis OX=542762 GN=TEA_023837 PE=4 SV=1	0.2245	-2.155	0.001973	down	yes	97467	69554	74077	18338	18497.1	17284.4	18039.8	80366	BP:cellular biosynthetic process;BP:glucan biosynthetic process;BP:cellular macromolecule biosynthetic process;BP:cellular polysaccharide biosynthetic process;BP:organic substance biosynthetic process;BP:cellular polysaccharide metabolic process;BP:cellular carbohydrate metabolic process;BP:cellular macromolecule metabolic process;BP:starch metabolic process;BP:carbohydrate biosynthetic process;B…	GO:0044249;GO:0009250;GO:0034645;GO:0033692;GO:1901576;GO:0044264;GO:0044262;GO:0044260;GO:0005982;GO:0016051;GO:0071704;GO:0006073;GO:0019252;GO:0009987;GO:0000271;GO:0034637;GO:0009058;GO:0009059;GO:0008150;GO:0008152;GO:0044042;GO:0044238;GO:0005975;GO:0005976;GO:0044237;GO:0043170GO:0043229;GO:0043227;GO:0043226;GO:0009536;GO:0110165;GO:0009501;GO:0009507;GO:0043231;GO:0005575GO:0046527;GO:00…	K13679	WAXY	csin00500;csin01100;csin01110	Starch and sucrose metabolism;Metabolic pathways;Biosynthesis of secondary metabolites	------	------	PF08323.14	Glyco_transf_5	Starch synthase catalytic domain	peroxisomal
A0A7J7HI46	HYC85_010524	BHLH domain-containing protein	-	BHLH domain-containing protein OS=Camellia sinensis OX=4442 GN=HYC85_010524 PE=4 SV=1	3.195	1.676	0.00506	up	yes	30632	12657	26632	59723	81384	82279	74462	23307	BP:regulation of primary metabolic process;BP:regulation of metabolic process;BP:regulation of cellular biosynthetic process;BP:regulation of cellular metabolic process;BP:regulation of biological process;BP:regulation of macromolecule metabolic process;BP:biological regulation;BP:regulation of gene expression;BP:regulation of nucleobase-containing compound metabolic process;BP:regulation of bios…	GO:0080090;GO:0019222;GO:0031326;GO:0031323;GO:0050789;GO:0060255;GO:0065007;GO:0010468;GO:0019219;GO:0009889;GO:1903506;GO:0050794;GO:0008150;GO:0051171;GO:2001141;GO:0051252;GO:0006355;GO:0010556GO:0043229;GO:0043227;GO:0005634;GO:0043226;GO:0110165;GO:0043231;GO:0005575GO:0003674;GO:0005488;GO:0003676;GO:0003677;GO:0097159;GO:0005515;GO:0046983;GO:1901363	------	------	------	------	ENOG410YWTN	K:Transcription	PF00010.29	HLH	Helix-loop-helix DNA-binding domain	nuclear
A0A4S4E0F8	TEA_024046	Vinorine synthase-like	-	Uncharacterized protein OS=Camellia sinensis var. sinensis OX=542762 GN=TEA_024046 PE=4 SV=1	2.14	1.098	0.04687	up	yes	47245	31471	8500	59277	58947	68382	62202	29072	------	------	K13065	E2.3.1.133, HCT	csin00945;csin00941;csin00940;csin01100;csin01110	Stilbenoid, diarylheptanoid and gingerol biosynthesis;Flavonoid biosynthesis;Phenylpropanoid biosynthesis;Metabolic pathways;Biosynthesis of secondary metabolites	ENOG41113XM	S:Function unknown	PF02458.18	Transferase	Transferase family	cytoplasmic
A0A7J7H927	HYC85_014311	Non-specific serine/threonine protein kinase	-	non-specific serine/threonine protein kinase OS=Camellia sinensis OX=4442 GN=HYC85_014311 PE=3 SV=1	0.408	-1.293	0.02931	down	yes	83928	49367	56594	26128	32687	18659.5	25824.8	63296.3	BP:phosphorylation;BP:nitrogen compound metabolic process;BP:organic substance metabolic process;BP:protein phosphorylation;BP:cellular process;BP:macromolecule modification;BP:protein modification process;BP:biological_process;BP:metabolic process;BP:primary metabolic process;BP:organonitrogen compound metabolic process;BP:cellular metabolic process;BP:macromolecule metabolic process;BP:protein …	GO:0016310;GO:0006807;GO:0071704;GO:0006468;GO:0009987;GO:0043412;GO:0036211;GO:0008150;GO:0008152;GO:0044238;GO:1901564;GO:0044237;GO:0043170;GO:0019538;GO:0006796;GO:0006793GO:0035639;GO:0003674;GO:0005488;GO:0043167;GO:1901363;GO:1901265;GO:0043168;GO:0097367;GO:0000166;GO:0004674;GO:0016740;GO:0004672;GO:0017076;GO:0005524;GO:0016301;GO:0140096;GO:0036094;GO:0003824;GO:0030554;GO:0016773;GO:0…	K00924;K14502	E2.7.1.-;BIN2	csin04075	Plant hormone signal transduction	------	------	PF00069.28;PF07714.20	Pkinase;PK_Tyr_Ser-Thr	Protein kinase domain;Protein tyrosine and serine/threonine kinase	chloroplast
A0A7J7GZH7	HYC85_016308	Aldo_ket_red domain-containing protein	-	NADP-dependent oxidoreductase domain-containing protein OS=Camellia sinensis OX=4442 GN=HYC85_016308 PE=4 SV=1	4.993	2.32	2.381e-05	up	yes	14498	14843.9	14964	78607.9	69551	73048.8	73735.9	14768.6	------	------	------	------	------	------	COG0667	S:Function unknown	PF00248.24	Aldo_ket_red	Aldo/keto reductase family	cytoplasmic
A0A4V3WPN6	TEA_026107	Indole-3-acetic acid-amido synthetase GH3.1	-	Uncharacterized protein OS=Camellia sinensis var. sinensis OX=542762 GN=TEA_026107 PE=3 SV=1	0.3211	-1.639	0.01088	down	yes	51429	64061.4	84756.2	23608	16043	24639.4	21430.1	66748.9	CC:cytoplasm;CC:cellular_component;CC:cellular anatomical entityMF:catalytic activity;MF:acid-amino acid ligase activity;MF:ligase activity, forming carbon-nitrogen bonds;MF:molecular_function;MF:ligase activity	GO:0005737;GO:0005575;GO:0110165GO:0003824;GO:0016881;GO:0016879;GO:0003674;GO:0016874	K14487	GH3	csin04075	Plant hormone signal transduction	ENOG410XQH0	S:Function unknown	PF03321.16	GH3	GH3 auxin-responsive promoter	cytoplasmic
A0A7J7HKW5	HYC85_010572	GPI inositol-deacylase PGAP1-like	-	AB hydrolase-1 domain-containing protein OS=Camellia sinensis OX=4442 GN=HYC85_010572 PE=4 SV=1	0.4567	-1.131	0.0007311	down	yes	60617.4	54395	62663.9	31273	23022.9	26849	27048.3	59225.4	BP:protein localization;BP:cellular macromolecule localization;BP:nitrogen compound transport;BP:organic substance transport;BP:macromolecule localization;BP:transport;BP:cellular process;BP:establishment of protein localization;BP:biological_process;BP:establishment of localization;BP:localization;BP:cellular localization;BP:protein transportCC:endoplasmic reticulum membrane;CC:organelle membran…	GO:0008104;GO:0070727;GO:0071705;GO:0071702;GO:0033036;GO:0006810;GO:0009987;GO:0045184;GO:0008150;GO:0051234;GO:0051179;GO:0051641;GO:0015031GO:0005789;GO:0031090;GO:0016020;GO:0110165;GO:0005575GO:0003674;GO:0016787;GO:0016788;GO:0003824	------	------	------	------	COG1075;ENOG41125SZ	S:Function unknown;	------	------	------	chloroplast
A0A4S4E2Q6	TEA_022245	ADH_zinc_N domain-containing protein	-	Alcohol dehydrogenase-like C-terminal domain-containing protein OS=Camellia sinensis var. sinensis OX=542762 GN=TEA_022245 PE=4 SV=1	2.636	1.398	0.009088	up	yes	24981	34064	10191	68604	57778	56147	60843	23078.7	MF:catalytic activity;MF:oxidoreductase activity, acting on the CH-CH group of donors;MF:molecular_function;MF:oxidoreductase activity, acting on the CH-CH group of donors, NAD or NADP as acceptor;MF:oxidoreductase activity	GO:0003824;GO:0016627;GO:0003674;GO:0016628;GO:0016491	K19825	DBR	------	------	COG2130	S:Function unknown	PF00107.29	ADH_zinc_N	Zinc-binding dehydrogenase	cytoplasmic
A0A7J7GHH6	HYC85_023095	C3H1-type domain-containing protein	-	C3H1-type domain-containing protein OS=Camellia sinensis OX=4442 GN=HYC85_023095 PE=4 SV=1	3.821	1.934	0.0007337	up	yes	11757	14352	24120	69048	65297	57561	63968.7	16743	MF:cation binding;MF:organic cyclic compound binding;MF:ion binding;MF:molecular_function;MF:binding;MF:nucleic acid binding;MF:DNA binding;MF:metal ion binding;MF:heterocyclic compound binding	GO:0043169;GO:0097159;GO:0043167;GO:0003674;GO:0005488;GO:0003676;GO:0003677;GO:0046872;GO:1901363	------	------	------	------	ENOG4111G2K;ENOG410XR0Z;ENOG410Y8GY;ENOG410Z2MJ	S:Function unknown;	------	------	------	cytoplasmic
A0A7J7GCM0	HYC85_022792	Lipase_3 domain-containing protein	-	Fungal lipase-like domain-containing protein OS=Camellia sinensis OX=4442 GN=HYC85_022792 PE=4 SV=1	0.4737	-1.078	0.02017	down	yes	55709	44412	62878	24867	16771	35575	25737.7	54333	BP:lipid metabolic process;BP:primary metabolic process;BP:organic substance metabolic process;BP:metabolic process;BP:biological_processMF:hydrolase activity;MF:catalytic activity;MF:molecular_function	GO:0006629;GO:0044238;GO:0071704;GO:0008152;GO:0008150GO:0016787;GO:0003824;GO:0003674	------	------	------	------	ENOG410YC1V;ENOG410YP6W	S:Function unknown;	PF01764.28	Lipase_3	Lipase	cytoplasmic
A0A7J7I592	HYC85_000487	Cytochrome b561 domain-containing protein	-	Uncharacterized protein OS=Camellia sinensis OX=4442 GN=HYC85_000487 PE=4 SV=1	0.2766	-1.854	2.912e-05	down	yes	62662	60758	61333	18676	19414	13014	17034.7	61584.3	CC:cellular_component;CC:integral component of membrane;CC:cellular anatomical entity;CC:intrinsic component of membrane	GO:0005575;GO:0016021;GO:0110165;GO:0031224	------	------	------	------	ENOG410YH10	S:Function unknown	------	------	------	Golgi apparatus
A0A4S4E697	TEA_024859	VQ domain-containing protein	-	VQ domain-containing protein OS=Camellia sinensis var. sinensis OX=542762 GN=TEA_024859 PE=4 SV=1	0.4066	-1.298	0.0001456	down	yes	57271	50147	55971	23083	20872	22472	22142.3	54463	CC:intracellular membrane-bounded organelle;CC:nucleus;CC:cellular_component;CC:intracellular organelle;CC:membrane-bounded organelle;CC:organelle;CC:cellular anatomical entity	GO:0043231;GO:0005634;GO:0005575;GO:0043229;GO:0043227;GO:0043226;GO:0110165	------	------	------	------	ENOG410YKTU	S:Function unknown	PF05678.17	VQ	VQ motif	nuclear
A0A7J7IA76	HYC85_003058	Cyclin N-terminal domain-containing protein	-	Cyclin N-terminal domain-containing protein OS=Camellia sinensis OX=4442 GN=HYC85_003058 PE=4 SV=1	2.435	1.284	0.00964	up	yes	18105	31110.2	16929.4	54927.3	44378	61780	53695.1	22048.2	BP:regulation of nucleobase-containing compound metabolic process;BP:regulation of metabolic process;BP:positive regulation of cellular biosynthetic process;BP:phosphorylation;BP:positive regulation of cellular metabolic process;BP:positive regulation of nitrogen compound metabolic process;BP:regulation of cellular metabolic process;BP:cell cycle;BP:regulation of primary metabolic process;BP:posi…	GO:0019219;GO:0019222;GO:0031328;GO:0016310;GO:0031325;GO:0051173;GO:0031323;GO:0007049;GO:0080090;GO:0009893;GO:1902680;GO:0010604;GO:0009891;GO:0010557;GO:0050789;GO:0010556;GO:0065007;GO:0051301;GO:0031326;GO:0048518;GO:0010468;GO:1903508;GO:0009987;GO:0045935;GO:0060255;GO:0009889;GO:1903506;GO:0050794;GO:0008150;GO:0051171;GO:0008152;GO:2001141;GO:0051252;GO:0051254;GO:0044237;GO:0006355;GO:…	K15161	CCNC, SSN8	------	------	COG5333;COG5333;COG5333	D:Cell cycle control, cell division, chromosome partitioning;K:Transcription;L:Replication, recombination and repair	PF00134.26	Cyclin_N	Cyclin, N-terminal domain	cytoplasmic
A0A7J7H7I5	HYC85_014847	Thioredoxin domain-containing protein	-	Thioredoxin domain-containing protein OS=Camellia sinensis OX=4442 GN=HYC85_014847 PE=4 SV=1	0.3089	-1.695	0.02038	down	yes	76896	44624	46840	17562	16758	17679	17333	56120	BP:sulfate reduction;BP:metabolic process;BP:cellular process;BP:cellular metabolic process;BP:biological_process;BP:sulfate assimilation, phosphoadenylyl sulfate reduction by phosphoadenylyl-sulfate reductas;BP:sulfur compound metabolic process;BP:sulfate assimilationMF:catalytic activity;MF:oxidoreductase activity, acting on a sulfur group of donors, disulfide as acceptor;MF:molecular_function;…	GO:0019419;GO:0008152;GO:0009987;GO:0044237;GO:0008150;GO:0019379;GO:0006790;GO:0000103GO:0003824;GO:0016671;GO:0003674;GO:0016667;GO:0004604;GO:0016491	K05907;K09580	APR;PDIA1, P4HB	csin04141;csin01100;csin00920	Protein processing in endoplasmic reticulum;Metabolic pathways;Sulfur metabolism	COG0175	P:Inorganic ion transport and metabolism	PF01507.22;PF00085.23	PAPS_reduct;Thioredoxin	Phosphoadenosine phosphosulfate reductase family;Thioredoxin	cytoplasmic
A0A7J7FRL4	LSM5	U6 snRNA-associated Sm-like protein LSm5	-	U6 snRNA-associated Sm-like protein LSm5 OS=Camellia sinensis OX=4442 GN=LSM5 PE=3 SV=1	0.4319	-1.211	0.02818	down	yes	55686	46873	48899	6180	33294	25945	21806.3	50486	BP:nucleic acid metabolic process;BP:cellular nitrogen compound metabolic process;BP:nitrogen compound metabolic process;BP:cellular metabolic process;BP:organic cyclic compound metabolic process;BP:nucleobase-containing compound metabolic process;BP:organic substance metabolic process;BP:RNA splicing;BP:mRNA metabolic process;BP:cellular process;BP:cellular aromatic compound metabolic process;BP…	GO:0090304;GO:0034641;GO:0006807;GO:0044237;GO:1901360;GO:0006139;GO:0071704;GO:0008380;GO:0016071;GO:0009987;GO:0006725;GO:0000375;GO:0000377;GO:0008150;GO:0008152;GO:0046483;GO:0016070;GO:0044238;GO:0000398;GO:0043170;GO:0006396;GO:0006397GO:0120114;GO:0097525;GO:0046540;GO:1990726;GO:0032991;GO:0030532;GO:1990904;GO:0005575;GO:0097526;GO:0005681;GO:0005688GO:0005488;GO:0003674;GO:0003676;GO:19…	K12624	LSM5	csin03018;csin03040	RNA degradation;Spliceosome	COG1958	F:Nucleotide transport and metabolism	PF01423.25	LSM	LSM domain	cytoplasmic
A0A7J7HDW3	HYC85_011979	Rab-GAP TBC domain-containing protein	-	Rab-GAP TBC domain-containing protein OS=Camellia sinensis OX=4442 GN=HYC85_011979 PE=4 SV=1	0.4847	-1.045	7.896e-05	down	yes	45036	49128	45764	24061	21768	21990	22606.3	46642.7	BP:regulation of hydrolase activity;BP:positive regulation of GTPase activity;BP:positive regulation of hydrolase activity;BP:regulation of catalytic activity;BP:activation of GTPase activity;BP:biological regulation;BP:positive regulation of molecular function;BP:biological_process;BP:regulation of molecular function;BP:regulation of GTPase activity;BP:positive regulation of catalytic activityMF…	GO:0051336;GO:0043547;GO:0051345;GO:0050790;GO:0090630;GO:0065007;GO:0044093;GO:0008150;GO:0065009;GO:0043087;GO:0043085GO:0003674;GO:0060589;GO:0005096;GO:0030234;GO:0030695;GO:0008047;GO:0098772	------	------	------	------	------	------	PF00566.21	RabGAP-TBC	Rab-GTPase-TBC domain	cytoplasmic
A0A4S4DNU8	TEA_022051	Cytochrome P450	-	Cytochrome P450 OS=Camellia sinensis var. sinensis OX=542762 GN=TEA_022051 PE=4 SV=1	2.717	1.442	0.002828	up	yes	18714.2	20947	15922.9	48898	59000.9	43111	50336.6	18528	CC:integral component of membrane;CC:cellular_component;CC:cellular anatomical entity;CC:intrinsic component of membraneMF:cation binding;MF:monooxygenase activity;MF:heme binding;MF:transition metal ion binding;MF:tetrapyrrole binding;MF:organic cyclic compound binding;MF:oxidoreductase activity, acting on paired donors, with incorporation or reduction of molecular oxygen;MF:ion binding;MF:catal…	GO:0016021;GO:0005575;GO:0110165;GO:0031224GO:0043169;GO:0004497;GO:0020037;GO:0046914;GO:0046906;GO:0097159;GO:0016705;GO:0043167;GO:0003824;GO:0003674;GO:0005488;GO:0005506;GO:0046872;GO:1901363;GO:0016491	------	------	------	------	COG2124	Q:Secondary metabolites biosynthesis, transport and catabolism	PF00067.25	p450	Cytochrome P450	cytoplasmic
A0A4S4EI53	TEA_020618	MFS_1_like domain-containing protein	-	Solute carrier family 40 protein OS=Camellia sinensis var. sinensis OX=542762 GN=TEA_020618 PE=3 SV=1	0.4738	-1.078	0.0009471	down	yes	44710	42283	49549	24998	20028	19665	21563.7	45514	BP:transport;BP:phosphate ion transport;BP:localization;BP:anion transport;BP:biological_process;BP:inorganic anion transport;BP:establishment of localization;BP:ion transportCC:integral component of membrane;CC:cellular_component;CC:intrinsic component of membrane;CC:cellular anatomical entityMF:molecular_function;MF:transporter activity;MF:transmembrane transporter activity	GO:0006810;GO:0006817;GO:0051179;GO:0006820;GO:0008150;GO:0015698;GO:0051234;GO:0006811GO:0016021;GO:0005575;GO:0031224;GO:0110165GO:0003674;GO:0005215;GO:0022857	K08202	SLC22A4_5, OCTN	------	------	COG0477	S:Function unknown	------	------	------	cytoplasmic
A0A4V3WQJ7	TEA_028566	Laccase	-	Plastocyanin-like domain-containing protein OS=Camellia sinensis var. sinensis OX=542762 GN=TEA_028566 PE=3 SV=1	2.24	1.163	0.0265	up	yes	14700	18288	28181	50533	53039	33420	45664	20389.7	BP:phenylpropanoid metabolic process;BP:organic cyclic compound metabolic process;BP:organic substance catabolic process;BP:lignin metabolic process;BP:organic substance metabolic process;BP:organic cyclic compound catabolic process;BP:lignin catabolic process;BP:phenylpropanoid catabolic process;BP:secondary metabolic process;BP:cellular aromatic compound metabolic process;BP:biological_process;…	GO:0009698;GO:1901360;GO:1901575;GO:0009808;GO:0071704;GO:1901361;GO:0046274;GO:0046271;GO:0019748;GO:0006725;GO:0008150;GO:0008152;GO:0009056;GO:0044248;GO:0044237;GO:0019439;GO:0009987GO:0048046;GO:0110165;GO:0005575;GO:0005576GO:0046872;GO:0003674;GO:0005488;GO:0016491;GO:0043169;GO:0052716;GO:0046914;GO:0043167;GO:0016682;GO:0003824;GO:0005507;GO:0016679	K05909	E1.10.3.2	------	------	COG2132	Q:Secondary metabolites biosynthesis, transport and catabolism	PF07732.18	Cu-oxidase_3	Multicopper oxidase	extracellular
A0A7J7HND1	HYC85_006340	Pectate lyase	-	Pectate lyase OS=Camellia sinensis OX=4442 GN=HYC85_006340 PE=3 SV=1	0.2969	-1.752	0.0008443	down	yes	45468	45728	54636	11140	18890	13271	14433.7	48610.7	BP:galacturonan metabolic process;BP:organic substance catabolic process;BP:pectin metabolic process;BP:organic substance metabolic process;BP:polysaccharide catabolic process;BP:biological_process;BP:metabolic process;BP:catabolic process;BP:macromolecule catabolic process;BP:primary metabolic process;BP:carbohydrate metabolic process;BP:polysaccharide metabolic process;BP:carbohydrate catabolic…	GO:0010393;GO:1901575;GO:0045488;GO:0071704;GO:0000272;GO:0008150;GO:0008152;GO:0009056;GO:0009057;GO:0044238;GO:0005975;GO:0005976;GO:0016052;GO:0043170;GO:0045490GO:0003674;GO:0005488;GO:0043169;GO:0016829;GO:0043167;GO:0046872;GO:0003824;GO:0030570;GO:0016837;GO:0016835	K01728	pel	csin00040;csin01100	Pentose and glucuronate interconversions;Metabolic pathways	COG3866	C:Energy production and conversion	PF00544.22	Pectate_lyase_4	Pectate lyase	extracellular
A0A4S4EHT9	TEA_002917	C3H1-type domain-containing protein	-	C3H1-type domain-containing protein OS=Camellia sinensis var. sinensis OX=542762 GN=TEA_002917 PE=4 SV=1	0.2852	-1.81	0.003614	down	yes	50044	43305	39841	8951	21110	7925	12662	44396.7	BP:regulation of primary metabolic process;BP:regulation of metabolic process;BP:regulation of macromolecule metabolic process;BP:biological_process;BP:biological regulation;BP:regulation of biological process;BP:regulation of nitrogen compound metabolic processMF:cation binding;MF:molecular_function;MF:ion binding;MF:binding;MF:metal ion binding	GO:0080090;GO:0019222;GO:0060255;GO:0008150;GO:0065007;GO:0050789;GO:0051171GO:0043169;GO:0003674;GO:0043167;GO:0005488;GO:0046872	------	------	------	------	ENOG410XR0Z	S:Function unknown	PF00023.33;PF13637.9;PF12796.10;PF13606.9	Ank;Ank_4;Ank_2;Ank_3	Ankyrin repeat;Ankyrin repeats;Ankyrin repeats;Ankyrin repeat	cytoplasmic
A0A4S4EX67	TEA_007698	PNP_UDP_1 domain-containing protein	-	Nucleoside phosphorylase domain-containing protein OS=Camellia sinensis var. sinensis OX=542762 GN=TEA_007698 PE=4 SV=1	3.615	1.854	0.00125	up	yes	14218	7023	15457	41754	40846	50064	44221.3	12232.7	BP:organic substance metabolic process;BP:nucleobase-containing compound metabolic process;BP:primary metabolic process;BP:organonitrogen compound metabolic process;BP:glycosyl compound metabolic process;BP:organic cyclic compound metabolic process;BP:cellular process;BP:cellular aromatic compound metabolic process;BP:cellular metabolic process;BP:cellular nitrogen compound metabolic process;BP:n…	GO:0071704;GO:0006139;GO:0044238;GO:1901564;GO:1901657;GO:1901360;GO:0009987;GO:0006725;GO:0044237;GO:0034641;GO:0006807;GO:0009116;GO:0008152;GO:0008150;GO:0046483;GO:1901135;GO:0055086;GO:0044281GO:0003824;GO:0003674	------	------	------	------	COG0775	S:Function unknown	PF01048.23	PNP_UDP_1	Phosphorylase superfamily	vacuolar
A0A7J7H787	HYC85_013701	Rhodanese domain-containing protein	-	Rhodanese domain-containing protein OS=Camellia sinensis OX=4442 GN=HYC85_013701 PE=3 SV=1	0.4613	-1.116	0.01251	down	yes	29891	41905	42266	13345	21834	17436	17538.3	38020.7	CC:cellular_component;CC:integral component of membrane;CC:cellular anatomical entity;CC:intrinsic component of membrane	GO:0005575;GO:0016021;GO:0110165;GO:0031224	------	------	------	------	COG1054	S:Function unknown	PF17773.4;PF00581.23	UPF0176_N;Rhodanese	UPF0176 acylphosphatase like domain;Rhodanese-like domain	mitochondrial
A0A4S4DGV0	TEA_002574	Exonuclease domain-containing protein	-	Exonuclease domain-containing protein OS=Camellia sinensis var. sinensis OX=542762 GN=TEA_002574 PE=3 SV=1	0.4014	-1.317	0.005738	down	yes	34398	44936	38852	10200	16204	21038	15814	39395.3	CC:intracellular membrane-bounded organelle;CC:nucleus;CC:intracellular organelle;CC:cellular_component;CC:membrane-bounded organelle;CC:organelle;CC:cellular anatomical entityMF:hydrolase activity;MF:nuclease activity;MF:organic cyclic compound binding;MF:exonuclease activity;MF:hydrolase activity, acting on ester bonds;MF:heterocyclic compound binding;MF:catalytic activity;MF:transferase activi…	GO:0043231;GO:0005634;GO:0043229;GO:0005575;GO:0043227;GO:0043226;GO:0110165GO:0016787;GO:0004518;GO:0097159;GO:0004527;GO:0016788;GO:1901363;GO:0003824;GO:0016740;GO:0003674;GO:0005488;GO:0003676	K14570	REX1, REXO1, REXO5, RNH70	csin03008	Ribosome biogenesis in eukaryotes	COG0847	L:Replication, recombination and repair	PF00929.27	RNase_T	Exonuclease	nuclear
A0A7J7I337	HYC85_000639	-	-	Uncharacterized protein OS=Camellia sinensis OX=4442 GN=HYC85_000639 PE=4 SV=1	3.123	1.643	0.004327	up	yes	18257.8	9030	8658	42530	37700	32027	37419	11981.9	------	------	------	------	------	------	ENOG410ZVAY;ENOG410ZE5B	S:Function unknown;	------	------	------	cytoplasmic
A0A7J7FPI2	HYC85_030953	X8 domain-containing protein	-	X8 domain-containing protein OS=Camellia sinensis OX=4442 GN=HYC85_030953 PE=3 SV=1	2.401	1.264	0.0324	up	yes	13603.5	16763.1	13111	41759	22410	40209.3	34792.8	14492.5	BP:primary metabolic process;BP:carbohydrate metabolic process;BP:organic substance metabolic process;BP:biological_process;BP:metabolic processCC:integral component of membrane;CC:cellular_component;CC:intrinsic component of membrane;CC:cellular anatomical entityMF:molecular_function;MF:glucosidase activity;MF:hydrolase activity;MF:hydrolase activity, acting on glycosyl bonds;MF:beta-glucosidase…	GO:0044238;GO:0005975;GO:0071704;GO:0008150;GO:0008152GO:0016021;GO:0005575;GO:0031224;GO:0110165GO:0003674;GO:0015926;GO:0016787;GO:0016798;GO:0008422;GO:0004553;GO:0003824;GO:0042973	K19892;K19891	GN4;GN1_2_3	csin00500;csin01100	Starch and sucrose metabolism;Metabolic pathways	ENOG410YASF	G:Carbohydrate transport and metabolism	PF00332.21;PF07983.16	Glyco_hydro_17;X8	Glycosyl hydrolases family 17;X8 domain	Golgi apparatus
A0A7J7I5X9	HYC85_001612	RRM_2 domain-containing protein	-	RRM domain-containing protein OS=Camellia sinensis OX=4442 GN=HYC85_001612 PE=4 SV=1	0.3473	-1.526	0.000117	down	yes	35284.5	39195	34259	11992.3	12198	13574	12588.1	36246.2	CC:integral component of membrane;CC:cellular_component;CC:intrinsic component of membrane;CC:cellular anatomical entityMF:binding;MF:organic cyclic compound binding;MF:molecular_function;MF:nucleic acid binding;MF:heterocyclic compound binding;MF:RNA binding	GO:0016021;GO:0005575;GO:0031224;GO:0110165GO:0005488;GO:0097159;GO:0003674;GO:0003676;GO:1901363;GO:0003723	K12881	THOC4, ALY	csin03013;csin03040;csin03015	Nucleocytoplasmic transport;Spliceosome;mRNA surveillance pathway	ENOG4111JAW	G:Carbohydrate transport and metabolism	------	------	------	cytoplasmic
A0A7J7FT19	HYC85_032345	Pentatricopeptide repeat-containing protein At1g02420	-	Pentacotripeptide-repeat region of PRORP domain-containing protein OS=Camellia sinensis OX=4442 GN=HYC85_032345 PE=4 SV=1	2.753	1.461	0.01071	up	yes	11602	17786	9096	43250.9	28651	34057.4	35319.8	12828	------	------	------	------	------	------	ENOG410Z7Z7	E:Amino acid transport and metabolism	PF13041.9;PF01535.23;PF13812.9;PF12854.10;PF17177.7	PPR_2;PPR;PPR_3;PPR_1;PPR_long	PPR repeat family;PPR repeat;Pentatricopeptide repeat domain;PPR repeat;Pentacotripeptide-repeat region of PRORP	mitochondrial
A0A4S4ELA7	TEA_011903	Glutathione transferase	-	glutathione transferase OS=Camellia sinensis var. sinensis OX=542762 GN=TEA_011903 PE=3 SV=1	2.507	1.326	0.04614	up	yes	13181.8	18694.3	9190	38718	43021.4	21193	34310.8	13688.7	BP:cellular nitrogen compound metabolic process;BP:nitrogen compound metabolic process;BP:organic substance metabolic process;BP:glutathione metabolic process;BP:cellular process;BP:biological_process;BP:metabolic process;BP:response to chemical;BP:organonitrogen compound metabolic process;BP:cellular modified amino acid metabolic process;BP:cellular amide metabolic process;BP:response to stimulu…	GO:0034641;GO:0006807;GO:0071704;GO:0006749;GO:0009987;GO:0008150;GO:0008152;GO:0042221;GO:1901564;GO:0006575;GO:0043603;GO:0050896;GO:0044237;GO:0006790;GO:0006518GO:0005737;GO:0110165;GO:0005575GO:0003674;GO:0004364;GO:0016765;GO:0016740;GO:0003824	K00799	GST, gst	csin00480;csin01100	Glutathione metabolism;Metabolic pathways	ENOG410XSIX	U:Intracellular trafficking, secretion, and vesicular transport	PF02798.23;PF13409.9;PF00043.28;PF13417.9;PF14497.9;PF13410.9	GST_N;GST_N_2;GST_C;GST_N_3;GST_C_3;GST_C_2	Glutathione S-transferase, N-terminal domain;Glutathione S-transferase, N-terminal domain;Glutathione S-transferase, C-terminal domain;Glutathione S-transferase, N-terminal domain;Glutathione S-transferase, C-terminal domain;Glutathione S-transferase, C-terminal domain	extracellular
A0A7J7GZR2	HYC85_015699	D-aminoacyl-tRNA deacylase-like	-	D-aminoacyl-tRNA deacylase OS=Camellia sinensis OX=4442 GN=HYC85_015699 PE=4 SV=1	2.63	1.395	0.007429	up	yes	18319	8312	8049	27141	31647	32416	30401.3	11560	BP:carboxylic acid metabolic process;BP:cellular amino acid catabolic process;BP:nitrogen compound metabolic process;BP:small molecule catabolic process;BP:organic substance catabolic process;BP:cellular amino acid metabolic process;BP:organic substance metabolic process;BP:alpha-amino acid metabolic process;BP:alpha-amino acid catabolic process;BP:cellular process;BP:biological_process;BP:metabo…	GO:0019752;GO:0009063;GO:0006807;GO:0044282;GO:1901575;GO:0006520;GO:0071704;GO:1901605;GO:1901606;GO:0009987;GO:0008150;GO:0008152;GO:0043436;GO:0009056;GO:0044248;GO:1901565;GO:0044238;GO:1901564;GO:0019478;GO:0006082;GO:0046395;GO:0016054;GO:0044237;GO:0046416;GO:0044281GO:0002161;GO:0003674;GO:0005488;GO:0043169;GO:0051499;GO:0043167;GO:0046872;GO:0016787;GO:0140098;GO:0052689;GO:0003824;GO:0…	K09716	dtdA, GEK1	------	------	COG1650	O:Posttranslational modification, protein turnover, chaperones	PF04414.15	tRNA_deacylase	D-aminoacyl-tRNA deacylase	cytoplasmic
A0A7J7FR09	HYC85_030931	Transmembrane protein	-	Uncharacterized protein OS=Camellia sinensis OX=4442 GN=HYC85_030931 PE=4 SV=1	0.3721	-1.426	0.005899	down	yes	32064	23417	33899	13690	10336	9228	11084.7	29793.3	CC:cellular_component;CC:integral component of membrane;CC:cellular anatomical entity;CC:intrinsic component of membrane	GO:0005575;GO:0016021;GO:0110165;GO:0031224	------	------	------	------	ENOG410YMXN	S:Function unknown	------	------	------	peroxisomal
A0A4S4F2B3	TEA_025958	Bet_v_1 domain-containing protein	-	Bet v I/Major latex protein domain-containing protein OS=Camellia sinensis var. sinensis OX=542762 GN=TEA_025958 PE=4 SV=1	2.948	1.56	0.003173	up	yes	8889	10373	7403	31166	25051	22404	26207	8888.33	BP:defense response;BP:response to stress;BP:biological_process;BP:response to stimulus	GO:0006952;GO:0006950;GO:0008150;GO:0050896	------	------	------	------	ENOG410YQ60	S:Function unknown	PF00407.22;PF10604.12	Bet_v_1;Polyketide_cyc2	Pathogenesis-related protein Bet v 1 family;Polyketide cyclase / dehydrase and lipid transport	cytoplasmic
A0A4S4DQK6	TEA_015468	Phosphoprotein	-	Uncharacterized protein OS=Camellia sinensis var. sinensis OX=542762 GN=TEA_015468 PE=4 SV=1	0.4466	-1.163	0.01055	down	yes	22553	26239	22817	11662.7	5630	14685	10659.2	23869.7	BP:photosynthesis, dark reaction;BP:organic substance metabolic process;BP:organic substance biosynthetic process;BP:cellular process;BP:biosynthetic process;BP:biological_process;BP:metabolic process;BP:cellular metabolic compound salvage;BP:primary metabolic process;BP:carbohydrate metabolic process;BP:cellular metabolic process;BP:carbohydrate biosynthetic process;BP:photorespiration;BP:reduct…	GO:0019685;GO:0071704;GO:1901576;GO:0009987;GO:0009058;GO:0008150;GO:0008152;GO:0043094;GO:0044238;GO:0005975;GO:0044237;GO:0016051;GO:0009853;GO:0019253GO:0043229;GO:0043227;GO:0043226;GO:0009536;GO:0110165;GO:0043231;GO:0005575GO:0004497;GO:0016984;GO:0003674;GO:0005488;GO:0016491;GO:0043169;GO:0016829;GO:0000287;GO:0043167;GO:0046872;GO:0003824;GO:0016830;GO:0016831	------	------	------	------	ENOG411130H	S:Function unknown	------	------	------	cytoplasmic
A0A7J7H5M8	HYC85_014230	C2H2-type domain-containing protein	-	C2H2-type domain-containing protein OS=Camellia sinensis OX=4442 GN=HYC85_014230 PE=4 SV=1	3.35	1.744	0.000814	up	yes	5431	7831	4992	22029	21313	17810	20384	6084.67	CC:intracellular membrane-bounded organelle;CC:integral component of membrane;CC:organelle;CC:cellular_component;CC:intracellular organelle;CC:intrinsic component of membrane;CC:membrane-bounded organelle;CC:nucleus;CC:cellular anatomical entityMF:transcription factor activity, sequence-specific DNA binding;MF:molecular_function;MF:transcription regulator activity	GO:0043231;GO:0016021;GO:0043226;GO:0005575;GO:0043229;GO:0031224;GO:0043227;GO:0005634;GO:0110165GO:0003700;GO:0003674;GO:0140110	K25870	IDD3S	------	------	COG5048	S:Function unknown	------	------	------	ER
A0A7J7H136	HYC85_016443	F-box domain-containing protein	-	F-box domain-containing protein OS=Camellia sinensis OX=4442 GN=HYC85_016443 PE=4 SV=1	0.3974	-1.331	0.001269	down	yes	14079	15695	17431	5147	6176	7434	6252.33	15735	CC:cellular_component;CC:integral component of membrane;CC:cellular anatomical entity;CC:intrinsic component of membrane	GO:0005575;GO:0016021;GO:0110165;GO:0031224	------	------	------	------	ENOG410XPZA	S:Function unknown	PF12937.10;PF00646.36	F-box-like;F-box	F-box-like;F-box domain	plasma membrane
A0A0D4L4A9	STP5	-	114287420	Sugar transport protein 5 OS=Camellia sinensis OX=4442 GN=STP5 PE=2 SV=1	185.7	7.53683	4.265e-06	up	yes	0	0	0	819740	771401	852999	814713	0	BP:ion transport;BP:transport;BP:phosphate ion transport;BP:anion transport;BP:biological_process;BP:inorganic anion transport;BP:establishment of localization;BP:localizationCC:integral component of membrane;CC:cellular_component;CC:cellular anatomical entity;CC:intrinsic component of membraneMF:molecular_function;MF:secondary active transmembrane transporter activity;MF:symporter activity;MF:su…	GO:0006811;GO:0006810;GO:0006817;GO:0006820;GO:0008150;GO:0015698;GO:0051234;GO:0051179GO:0016021;GO:0005575;GO:0110165;GO:0031224GO:0003674;GO:0015291;GO:0015293;GO:0051119;GO:0005215;GO:0022857;GO:0015144;GO:0015145;GO:0022804	K24193	STP	------	------	ENOG410XNQK	O:Posttranslational modification, protein turnover, chaperones	PF00083.27;PF07690.19	Sugar_tr;MFS_1	Sugar;Major Facilitator Superfamily	Golgi apparatus
A0A4S4EYX9	TEA_002860	SERPIN domain-containing protein	-	Serpin domain-containing protein OS=Camellia sinensis var. sinensis OX=542762 GN=TEA_002860 PE=3 SV=1	185.7	7.53683	3.97e-05	up	yes	0	0	0	559817	662072	585736	602542	0	CC:cellular_component;CC:cellular anatomical entity;CC:extracellular spaceMF:endopeptidase inhibitor activity;MF:endopeptidase regulator activity;MF:peptidase regulator activity;MF:molecular_function;MF:peptidase inhibitor activity;MF:serine-type endopeptidase inhibitor activity;MF:enzyme inhibitor activity;MF:molecular function regulator;MF:enzyme regulator activity	GO:0005575;GO:0110165;GO:0005615GO:0004866;GO:0061135;GO:0061134;GO:0003674;GO:0030414;GO:0004867;GO:0004857;GO:0098772;GO:0030234	K13963	SERPINB	------	------	COG4826	O:Posttranslational modification, protein turnover, chaperones	PF00079.23	Serpin	Serpin	extracellular
A0A7J7HTN8	HYC85_008244	SEO_N domain-containing protein	-	Sieve element occlusion N-terminal domain-containing protein OS=Camellia sinensis OX=4442 GN=HYC85_008244 PE=4 SV=1	185.7	7.53683	0.001153	up	yes	0	0	0	589460	628250	414946	544219	0	BP:developmental process;BP:phloem development;BP:phloem or xylem histogenesis;BP:anatomical structure development;BP:tissue development;BP:biological_process	GO:0032502;GO:0010088;GO:0010087;GO:0048856;GO:0009888;GO:0008150	------	------	------	------	ENOG411157J	S:Function unknown	PF14576.9	SEO_N	Sieve element occlusion N-terminus	cytoplasmic
A0A7J7I431	HYC85_000898	Growth-regulating factor	-	Growth-regulating factor OS=Camellia sinensis OX=4442 GN=HYC85_000898 PE=4 SV=1	185.7	7.53683	4.201e-06	up	yes	0	0	0	263464	266568	288576	272869	0	BP:anatomical structure development;BP:regulation of primary metabolic process;BP:regulation of metabolic process;BP:regulation of cellular biosynthetic process;BP:regulation of cellular metabolic process;BP:nucleic acid metabolic process;BP:cellular biosynthetic process;BP:nitrogen compound metabolic process;BP:regulation of biological process;BP:nucleic acid-templated transcription;BP:RNA biosy…	GO:0048856;GO:0080090;GO:0019222;GO:0031326;GO:0031323;GO:0090304;GO:0044249;GO:0006807;GO:0050789;GO:0097659;GO:0032774;GO:1901576;GO:0071704;GO:1901362;GO:0019219;GO:0065007;GO:1901360;GO:0010468;GO:0018130;GO:0032502;GO:0006139;GO:0060255;GO:0006725;GO:0009987;GO:0009889;GO:0099402;GO:0050794;GO:0009058;GO:0009059;GO:0008150;GO:1903506;GO:0008152;GO:2001141;GO:0034654;GO:0046483;GO:0016070;GO:…	------	------	------	------	ENOG410YFT7;ENOG41104DM	S:Function unknown;	------	------	------	nuclear
A0A4S4DCN4	TEA_008433	Myosin motor domain-containing protein	-	Myosin motor domain-containing protein OS=Camellia sinensis var. sinensis OX=542762 GN=TEA_008433 PE=3 SV=1	185.7	7.53683	7.77e-09	up	yes	0	0	0	216958	212788	216280	215342	0	CC:myosin complex;CC:macromolecular complex;CC:cellular_componentMF:purine ribonucleoside triphosphate binding;MF:molecular_function;MF:binding;MF:ion binding;MF:heterocyclic compound binding;MF:nucleoside phosphate binding;MF:anion binding;MF:nucleotide binding;MF:actin binding;MF:purine nucleotide binding;MF:motor activity;MF:ATP binding;MF:small molecule binding;MF:cytoskeletal protein binding…	GO:0016459;GO:0032991;GO:0005575GO:0035639;GO:0003674;GO:0005488;GO:0043167;GO:1901363;GO:1901265;GO:0043168;GO:0000166;GO:0003779;GO:0017076;GO:0003774;GO:0005524;GO:0036094;GO:0008092;GO:0097367;GO:0097159;GO:0030554;GO:0032559;GO:0005515;GO:0032555;GO:0032553	------	------	------	------	ENOG410YGVB;COG5022	S:Function unknown;Z:Cytoskeleton	PF00063.24;PF03004.17	Myosin_head;Transposase_24	Myosin head;Plant transposase	cytoplasmic
A0A4S4CXA4	TEA_026506	Pyruvate decarboxylase	-	pyruvate decarboxylase OS=Camellia sinensis var. sinensis OX=542762 GN=TEA_026506 PE=3 SV=1	185.7	7.53683	0.0001142	up	yes	0	0	0	215631	218268	176405	203435	0	BP:response to hypoxia;BP:response to stress;BP:biological_process;BP:response to oxygen levels;BP:response to abiotic stimulus;BP:response to stimulus;BP:response to decreased oxygen levelsCC:intrinsic component of membrane;CC:cellular anatomical entity;CC:cellular_component;CC:integral component of membraneMF:thiamine pyrophosphate binding;MF:molecular_function;MF:vitamin binding;MF:pyruvate de…	GO:0001666;GO:0006950;GO:0008150;GO:0070482;GO:0009628;GO:0050896;GO:0036293GO:0031224;GO:0110165;GO:0005575;GO:0016021GO:0030976;GO:0003674;GO:0019842;GO:0004737;GO:1901363;GO:0043168;GO:0043169;GO:0016829;GO:0000287;GO:0043167;GO:0046872;GO:1901681;GO:0036094;GO:0003824;GO:0097159;GO:0016830;GO:0016831;GO:0050997;GO:0005488	K01568	PDC, pdc	csin01110;csin01100;csin00010	Biosynthesis of secondary metabolites;Metabolic pathways;Glycolysis / Gluconeogenesis	COG3961;COG3961	G:Carbohydrate transport and metabolism;H:Coenzyme transport and metabolism	PF02776.21	TPP_enzyme_N	Thiamine pyrophosphate enzyme, N-terminal TPP binding domain	chloroplast
A0A7J7HNR8	HYC85_007348	RHOMBOID-like protein	-	RHOMBOID-like protein OS=Camellia sinensis OX=4442 GN=HYC85_007348 PE=3 SV=1	185.7	7.53683	0.003145	up	yes	0	0	0	136743	213515	136927	162395	0	BP:nitrogen compound metabolic process;BP:organic substance metabolic process;BP:proteolysis;BP:biological_process;BP:metabolic process;BP:primary metabolic process;BP:organonitrogen compound metabolic process;BP:protein metabolic process;BP:macromolecule metabolic processCC:intrinsic component of membrane;CC:integral component of membrane;CC:cellular anatomical entity;CC:cellular_componentMF:ser…	GO:0006807;GO:0071704;GO:0006508;GO:0008150;GO:0008152;GO:0044238;GO:1901564;GO:0019538;GO:0043170GO:0031224;GO:0016021;GO:0110165;GO:0005575GO:0004252;GO:0004175;GO:0003674;GO:0008233;GO:0008236;GO:0016787;GO:0017171;GO:0140096;GO:0003824	------	------	------	------	COG0705	S:Function unknown	PF01694.25	Rhomboid	Rhomboid family	plasma membrane
A0A7J7GS80	HYC85_020939	RHOMBOID-like protein	-	RHOMBOID-like protein OS=Camellia sinensis OX=4442 GN=HYC85_020939 PE=3 SV=1	185.7	7.53683	0.003145	up	yes	0	0	0	136743	213515	136927	162395	0	BP:nitrogen compound metabolic process;BP:organic substance metabolic process;BP:proteolysis;BP:biological_process;BP:metabolic process;BP:primary metabolic process;BP:organonitrogen compound metabolic process;BP:protein metabolic process;BP:macromolecule metabolic processCC:intrinsic component of membrane;CC:integral component of membrane;CC:cellular anatomical entity;CC:cellular_componentMF:ser…	GO:0006807;GO:0071704;GO:0006508;GO:0008150;GO:0008152;GO:0044238;GO:1901564;GO:0019538;GO:0043170GO:0031224;GO:0016021;GO:0110165;GO:0005575GO:0004252;GO:0004175;GO:0003674;GO:0008233;GO:0008236;GO:0016787;GO:0017171;GO:0140096;GO:0003824	------	------	------	------	COG0705	S:Function unknown	PF01694.25	Rhomboid	Rhomboid family	plasma membrane
A0A7J7H4W0	HYC85_013544	CAAX amino terminal protease	-	Uncharacterized protein OS=Camellia sinensis OX=4442 GN=HYC85_013544 PE=4 SV=1	185.7	7.53683	0.0002911	up	yes	0	0	0	142479	115887	155467	137944	0	BP:nitrogen compound metabolic process;BP:organic substance metabolic process;BP:proteolysis;BP:biological_process;BP:metabolic process;BP:protein processing;BP:primary metabolic process;BP:organonitrogen compound metabolic process;BP:protein maturation;BP:protein metabolic process;BP:macromolecule metabolic process;BP:CAAX-box protein processingCC:integral component of membrane;CC:intrinsic comp…	GO:0006807;GO:0071704;GO:0006508;GO:0008150;GO:0008152;GO:0016485;GO:0044238;GO:1901564;GO:0051604;GO:0019538;GO:0043170;GO:0071586GO:0016021;GO:0031224;GO:0110165;GO:0005575GO:0004175;GO:0003674;GO:0008233;GO:0008237;GO:0016787;GO:0004222;GO:0140096;GO:0003824	K07052	K07052	------	------	COG1266	S:Function unknown	PF02517.19	Rce1-like	Type II CAAX prenyl endopeptidase Rce1-like	cytoplasmic
A0A7J7HE02	HYC85_012750	PPM-type phosphatase domain-containing protein	-	PPM-type phosphatase domain-containing protein OS=Camellia sinensis OX=4442 GN=HYC85_012750 PE=4 SV=1	185.7	7.53683	0.0007628	up	yes	0	0	0	145633	112041	102834	120169	0	BP:dephosphorylation;BP:protein dephosphorylation;BP:nitrogen compound metabolic process;BP:organic substance metabolic process;BP:transport;BP:cellular process;BP:macromolecule modification;BP:protein modification process;BP:biological_process;BP:metabolic process;BP:establishment of localization;BP:localization;BP:primary metabolic process;BP:organonitrogen compound metabolic process;BP:vesicle…	GO:0016311;GO:0006470;GO:0006807;GO:0071704;GO:0006810;GO:0009987;GO:0043412;GO:0036211;GO:0008150;GO:0008152;GO:0051234;GO:0051179;GO:0044238;GO:1901564;GO:0016192;GO:0019538;GO:0044237;GO:0043170;GO:0006796;GO:0006793GO:0031224;GO:0005737;GO:0016021;GO:0110165;GO:0005575GO:0016791;GO:0042578;GO:0003674;GO:0004721;GO:0016787;GO:0140096;GO:0016788;GO:0003824;GO:0004722	------	------	------	------	COG0631	T:Signal transduction mechanisms	PF00481.24	PP2C	Protein phosphatase 2C	cytoplasmic
A0A4S4CXU2	TEA_015566	Digalactosyldiacylglycerol synthase 2, chloroplastic	-	Digalactosyldiacylglycerol synthase OS=Camellia sinensis var. sinensis OX=542762 GN=TEA_015566 PE=3 SV=1	185.7	7.53683	8.182e-07	up	yes	0	0	0	102288	109332	105694	105771	0	CC:chloroplast membrane;CC:plastid outer membrane;CC:membrane;CC:organelle membrane;CC:plastid membrane;CC:organelle outer membrane;CC:bounding membrane of organelle;CC:chloroplast outer membrane;CC:outer membrane;CC:cellular_component;CC:cellular anatomical entityMF:UDP-galactosyltransferase activity;MF:catalytic activity;MF:transferase activity;MF:galactosyltransferase activity;MF:transferase a…	GO:0031969;GO:0009527;GO:0016020;GO:0031090;GO:0042170;GO:0031968;GO:0098588;GO:0009707;GO:0019867;GO:0005575;GO:0110165GO:0035250;GO:0003824;GO:0016740;GO:0008378;GO:0016757;GO:0016758;GO:0003674;GO:0008194;GO:0046481	K09480	DGD	csin00561;csin01100	Glycerolipid metabolism;Metabolic pathways	------	------	------	------	------	cytoplasmic
A0A4V3WJ80	TEA_024424	Magnesium transporter	-	AB hydrolase-1 domain-containing protein OS=Camellia sinensis var. sinensis OX=542762 GN=TEA_024424 PE=4 SV=1	185.7	7.53683	0.005249	up	yes	0	0	0	130188	68915	95023.2	98042.1	0	BP:hormone-mediated signaling pathway;BP:auxin-activated signaling pathway;BP:regulation of biological process;BP:cellular process;BP:regulation of cellular process;BP:biological regulation;BP:signal transduction;BP:biological_processCC:intracellular membrane-bounded organelle;CC:nucleus;CC:cellular_component;CC:intracellular organelle;CC:membrane-bounded organelle;CC:organelle;CC:cellular anatom…	GO:0009755;GO:0009734;GO:0050789;GO:0009987;GO:0050794;GO:0065007;GO:0007165;GO:0008150GO:0043231;GO:0005634;GO:0005575;GO:0043229;GO:0043227;GO:0043226;GO:0110165GO:0016787;GO:0003824;GO:0003674	------	------	------	------	ENOG410XRUP	S:Function unknown	------	------	------	chloroplast
A0A7J7HCQ1	HYC85_011687	Mre11_DNA_bind domain-containing protein	-	Mre11 DNA-binding domain-containing protein OS=Camellia sinensis OX=4442 GN=HYC85_011687 PE=4 SV=1	185.7	7.53683	0.0002903	up	yes	0	0	0	83804	91453	110845	95367.3	0	BP:nucleic acid metabolic process;BP:cellular nitrogen compound metabolic process;BP:nitrogen compound metabolic process;BP:organic cyclic compound metabolic process;BP:nucleobase-containing compound metabolic process;BP:cellular response to stimulus;BP:meiotic cell cycle;BP:double-strand break repair;BP:cellular macromolecule metabolic process;BP:organic substance metabolic process;BP:cell cycle…	GO:0090304;GO:0034641;GO:0006807;GO:1901360;GO:0006139;GO:0051716;GO:0051321;GO:0006302;GO:0044260;GO:0071704;GO:0007049;GO:0006281;GO:0009987;GO:0006725;GO:0006974;GO:0022414;GO:0006950;GO:0008150;GO:0008152;GO:0046483;GO:0044238;GO:0050896;GO:0044237;GO:0043170;GO:0033554;GO:0006259GO:0043231;GO:0043227;GO:0043226;GO:0030870;GO:0005575;GO:0110165;GO:0032991;GO:0043229;GO:0005634GO:0008296;GO:00…	K10865	MRE11	csin03440;csin03450	Homologous recombination;Non-homologous end-joining	COG0420	L:Replication, recombination and repair	PF04152.17	Mre11_DNA_bind	Mre11 DNA-binding presumed domain	nuclear
A0A7J7GWU2	HYC85_018498	-	-	Uncharacterized protein OS=Camellia sinensis OX=4442 GN=HYC85_018498 PE=4 SV=1	185.7	7.53683	0.0004931	up	yes	0	0	0	67756.5	77962	94317	80011.8	0	CC:cellular_component;CC:integral component of membrane;CC:cellular anatomical entity;CC:intrinsic component of membrane	GO:0005575;GO:0016021;GO:0110165;GO:0031224	------	------	------	------	ENOG410YE3T	S:Function unknown	------	------	------	chloroplast
A0A4V6RYQ2	TEA_020943	Protein kinase domain-containing protein	-	Protein kinase domain-containing protein OS=Camellia sinensis var. sinensis OX=542762 GN=TEA_020943 PE=4 SV=1	185.7	7.53683	0.0001262	up	yes	0	0	0	81581.2	65345	79945	75623.7	0	BP:phosphorylation;BP:nitrogen compound metabolic process;BP:organic substance metabolic process;BP:protein phosphorylation;BP:cellular process;BP:macromolecule modification;BP:protein modification process;BP:biological_process;BP:metabolic process;BP:primary metabolic process;BP:organonitrogen compound metabolic process;BP:protein metabolic process;BP:cellular metabolic process;BP:macromolecule …	GO:0016310;GO:0006807;GO:0071704;GO:0006468;GO:0009987;GO:0043412;GO:0036211;GO:0008150;GO:0008152;GO:0044238;GO:1901564;GO:0019538;GO:0044237;GO:0043170;GO:0006796;GO:0006793GO:0031224;GO:0016021;GO:0016020;GO:0110165;GO:0005575GO:0035639;GO:0030247;GO:0030246;GO:0003674;GO:0005488;GO:0043167;GO:1901363;GO:0043168;GO:0004674;GO:0097367;GO:0000166;GO:0016740;GO:1901265;GO:0004672;GO:0017076;GO:00…	------	------	------	------	COG0515	T:Signal transduction mechanisms	PF00069.28;PF07714.20	Pkinase;PK_Tyr_Ser-Thr	Protein kinase domain;Protein tyrosine and serine/threonine kinase	cytoplasmic
A0A4S4EIK1	TEA_009696	Cytochrome P450	-	Uncharacterized protein OS=Camellia sinensis var. sinensis OX=542762 GN=TEA_009696 PE=3 SV=1	185.7	7.53683	0.001927	up	yes	0	0	0	60869	59453	89035	69785.7	0	CC:integral component of membrane;CC:cellular_component;CC:cellular anatomical entity;CC:intrinsic component of membraneMF:cation binding;MF:monooxygenase activity;MF:heme binding;MF:transition metal ion binding;MF:tetrapyrrole binding;MF:organic cyclic compound binding;MF:oxidoreductase activity, acting on paired donors, with incorporation or reduction of molecular oxygen;MF:ion binding;MF:catal…	GO:0016021;GO:0005575;GO:0110165;GO:0031224GO:0043169;GO:0004497;GO:0020037;GO:0046914;GO:0046906;GO:0097159;GO:0016705;GO:0043167;GO:0003824;GO:0003674;GO:0005488;GO:0005506;GO:0046872;GO:1901363;GO:0016491	------	------	------	------	COG2124	Q:Secondary metabolites biosynthesis, transport and catabolism	PF00067.25	p450	Cytochrome P450	plasma membrane
A0A7J7HF85	HYC85_009524	POT1PC domain-containing protein	-	Protection of telomeres protein 1 ssDNA-binding domain-containing protein OS=Camellia sinensis OX=4442 GN=HYC85_009524 PE=3 SV=1	185.7	7.53683	0.004387	up	yes	0	0	0	47919	69968	89066	68984.3	0	BP:regulation of primary metabolic process;BP:regulation of metabolic process;BP:cellular component organization or biogenesis;BP:negative regulation of macromolecule metabolic process;BP:negative regulation of molecular function;BP:biological regulation;BP:negative regulation of DNA metabolic process;BP:regulation of DNA metabolic process;BP:regulation of macromolecule metabolic process;BP:heter…	GO:0080090;GO:0019222;GO:0071840;GO:0010605;GO:0044092;GO:0065007;GO:0051053;GO:0051052;GO:0060255;GO:0046483;GO:0051972;GO:0009892;GO:0009890;GO:0006807;GO:0050789;GO:0044260;GO:0051348;GO:0016043;GO:1901360;GO:0051974;GO:0065009;GO:2000278;GO:2000279;GO:0050790;GO:0009889;GO:0050794;GO:0008150;GO:0008152;GO:0051338;GO:0010556;GO:0010558;GO:0033044;GO:0033043;GO:0051128;GO:0034641;GO:0043086;GO:…	------	------	------	------	ENOG410Z1J0	S:Function unknown	PF16686.8	POT1PC	ssDNA-binding domain of telomere protection protein	nuclear
A0A4S4E830	TEA_013219	-	-	Uncharacterized protein OS=Camellia sinensis var. sinensis OX=542762 GN=TEA_013219 PE=4 SV=1	185.7	7.53683	3.341e-06	up	yes	0	0	0	63349	64665	59020	62344.7	0	CC:cellular_component;CC:integral component of membrane;CC:cellular anatomical entity;CC:intrinsic component of membrane	GO:0005575;GO:0016021;GO:0110165;GO:0031224	------	------	------	------	ENOG410YZCA;ENOG41118U9	S:Function unknown;	PF06592.16	DUF1138	Protein of unknown function	Golgi apparatus
A0A7J7GZZ6	HYC85_015264	RHOMBOID-like protein	-	RHOMBOID-like protein OS=Camellia sinensis OX=4442 GN=HYC85_015264 PE=3 SV=1	185.7	7.53683	6.826e-07	up	yes	0	0	0	54115.4	55647	57657	55806.5	0	BP:lipid transport;BP:nitrogen compound metabolic process;BP:organic substance metabolic process;BP:organic substance transport;BP:proteolysis;BP:transport;BP:biological_process;BP:metabolic process;BP:establishment of localization;BP:localization;BP:primary metabolic process;BP:organonitrogen compound metabolic process;BP:protein metabolic process;BP:macromolecule metabolic processCC:intrinsic c…	GO:0006869;GO:0006807;GO:0071704;GO:0071702;GO:0006508;GO:0006810;GO:0008150;GO:0008152;GO:0051234;GO:0051179;GO:0044238;GO:1901564;GO:0019538;GO:0043170GO:0031224;GO:0016021;GO:0110165;GO:0005575GO:0004252;GO:0004175;GO:0003674;GO:0005488;GO:0008233;GO:0008236;GO:0016787;GO:0017171;GO:0140096;GO:0008289;GO:0003824	------	------	------	------	COG0705	S:Function unknown	------	------	------	plasma membrane
A0A7J7H2R4	HYC85_013210	CBFD_NFYB_HMF domain-containing protein	-	Transcription factor CBF/NF-Y/archaeal histone domain-containing protein OS=Camellia sinensis OX=4442 GN=HYC85_013210 PE=3 SV=1	185.7	7.53683	0.02696	up	yes	0	0	0	22762	73226.6	67893.5	54627.4	0	BP:regulation of primary metabolic process;BP:regulation of metabolic process;BP:regulation of cellular biosynthetic process;BP:regulation of cellular metabolic process;BP:regulation of biological process;BP:regulation of nucleobase-containing compound metabolic process;BP:regulation of macromolecule biosynthetic process;BP:biological regulation;BP:regulation of gene expression;BP:regulation of m…	GO:0080090;GO:0019222;GO:0031326;GO:0031323;GO:0050789;GO:0019219;GO:0010556;GO:0065007;GO:0010468;GO:0060255;GO:0009889;GO:1903506;GO:0050794;GO:0008150;GO:0051171;GO:2001141;GO:0051252;GO:0006355;GO:0006357GO:0090575;GO:0016602;GO:0032991;GO:0005575;GO:0005667GO:0003674;GO:0005488;GO:0003676;GO:0003677;GO:1901363;GO:0001216;GO:0043565;GO:0000981;GO:0140110;GO:0005515;GO:0003700;GO:0097159;GO:00…	K08065	NFYB, HAP3	------	------	COG2036	S:Function unknown	PF00808.26;PF00125.27	CBFD_NFYB_HMF;Histone	Histone-like transcription factor;Core histone H2A/H2B/H3/H4	chloroplast
A0A7J7G0I2	HYC85_030128	t-SNARE coiled-coil homology domain-containing protein	-	t-SNARE coiled-coil homology domain-containing protein OS=Camellia sinensis OX=4442 GN=HYC85_030128 PE=4 SV=1	185.7	7.53683	2.669e-05	up	yes	0	0	0	46187	49413.8	42102.3	45901	0	BP:protein localization;BP:cellular localization;BP:cellular macromolecule localization;BP:nitrogen compound transport;BP:organic substance transport;BP:macromolecule localization;BP:transport;BP:cellular process;BP:establishment of protein localization;BP:biological_process;BP:establishment of localization;BP:localization;BP:protein transportCC:SNARE complex;CC:membrane;CC:cellular anatomical en…	GO:0008104;GO:0051641;GO:0070727;GO:0071705;GO:0071702;GO:0033036;GO:0006810;GO:0009987;GO:0045184;GO:0008150;GO:0051234;GO:0051179;GO:0015031GO:0031201;GO:0016020;GO:0110165;GO:0005886;GO:0032991;GO:0005575;GO:0098796GO:0003674;GO:0005484;GO:0060090;GO:0030674	K18211	SNAP25	------	------	ENOG410Y3Y0	U:Intracellular trafficking, secretion, and vesicular transport	------	------	------	cytoplasmic
A0A7J7GFX1	HYC85_025800	Conserved oligomeric Golgi complex subunit 1	-	Conserved oligomeric Golgi complex subunit 1 OS=Camellia sinensis OX=4442 GN=HYC85_025800 PE=3 SV=1	185.7	7.53683	1.868e-05	up	yes	0	0	0	41990	48519	44601.2	45036.7	0	BP:protein localization;BP:cellular macromolecule localization;BP:nitrogen compound transport;BP:organic substance transport;BP:macromolecule localization;BP:transport;BP:Golgi vesicle transport;BP:cellular process;BP:establishment of protein localization;BP:biological_process;BP:establishment of localization;BP:localization;BP:cellular localization;BP:intra-Golgi vesicle-mediated transport;BP:ve…	GO:0008104;GO:0070727;GO:0071705;GO:0071702;GO:0033036;GO:0006810;GO:0048193;GO:0009987;GO:0045184;GO:0008150;GO:0051234;GO:0051179;GO:0051641;GO:0006891;GO:0016192;GO:0015031GO:0099023;GO:0016020;GO:0110165;GO:0017119;GO:0032991;GO:0005575	K20288	COG1	------	------	ENOG410XR7E	U:Intracellular trafficking, secretion, and vesicular transport	------	------	------	cytoplasmic
D0EWF1	chit1b	-	-	Chitinase OS=Camellia sinensis OX=4442 GN=chit1b PE=2 SV=1	185.7	7.53683	0.002595	up	yes	0	0	0	40327.8	55772	33947.6	43349.1	0	BP:amino sugar catabolic process;BP:cellular catabolic process;BP:cell wall macromolecule metabolic process;BP:nitrogen compound metabolic process;BP:aminoglycan metabolic process;BP:organic substance catabolic process;BP:cellular macromolecule catabolic process;BP:cellular macromolecule metabolic process;BP:cell wall macromolecule catabolic process;BP:organic substance metabolic process;BP:chiti…	GO:0046348;GO:0044248;GO:0044036;GO:0006807;GO:0006022;GO:1901575;GO:0044265;GO:0044260;GO:0016998;GO:0071704;GO:0006032;GO:0009987;GO:0006952;GO:0006950;GO:0008150;GO:0008152;GO:0006030;GO:1901564;GO:0009056;GO:0009057;GO:0044238;GO:0005975;GO:1901565;GO:1901136;GO:0050896;GO:0044237;GO:0043170;GO:0006040;GO:1901072;GO:1901071;GO:0006026;GO:1901135GO:0031224;GO:0016021;GO:0110165;GO:0005575GO:00…	K20547	CHIB	csin00520;csin04016;csin01100	Amino sugar and nucleotide sugar metabolism;MAPK signaling pathway - plant;Metabolic pathways	COG3979	G:Carbohydrate transport and metabolism	PF00182.22;PF00187.22	Glyco_hydro_19;Chitin_bind_1	Chitinase class I;Chitin recognition protein	vacuolar
A0A4S4DHL8	TEA_011984	J domain-containing protein	-	J domain-containing protein OS=Camellia sinensis var. sinensis OX=542762 GN=TEA_011984 PE=4 SV=1	185.7	7.53683	0.0001304	up	yes	0	0	0	44991	44069	35963	41674.3	0	------	------	------	------	------	------	COG0484;COG2214	S:Function unknown;	PF00226.34	DnaJ	DnaJ domain	chloroplast
A0A7J7I8C4	HYC85_001986	Integrase	-	Uncharacterized protein OS=Camellia sinensis OX=4442 GN=HYC85_001986 PE=4 SV=1	185.7	7.53683	3.839e-07	up	yes	0	0	0	34477	34733	36268.6	35159.5	0	------	------	------	------	------	------	ENOG410ZAK7	S:Function unknown	------	------	------	mitochondrial
A0A4S4D5T6	TEA_013274	Peptidase_M48 domain-containing protein	-	Peptidase M48 domain-containing protein OS=Camellia sinensis var. sinensis OX=542762 GN=TEA_013274 PE=3 SV=1	185.7	7.53683	4.324e-05	up	yes	0	0	0	24903	26129.5	29574.9	26869.1	0	BP:nitrogen compound metabolic process;BP:organic substance metabolic process;BP:proteolysis;BP:biological_process;BP:metabolic process;BP:primary metabolic process;BP:organonitrogen compound metabolic process;BP:protein metabolic process;BP:macromolecule metabolic processCC:integral component of membrane;CC:intrinsic component of membrane;CC:cellular anatomical entity;CC:cellular_componentMF:end…	GO:0006807;GO:0071704;GO:0006508;GO:0008150;GO:0008152;GO:0044238;GO:1901564;GO:0019538;GO:0043170GO:0016021;GO:0031224;GO:0110165;GO:0005575GO:0004175;GO:0003674;GO:0005488;GO:0008233;GO:0008237;GO:0043169;GO:0043167;GO:0046872;GO:0016787;GO:0004222;GO:0140096;GO:0003824	K23010	OMA1	------	------	COG0501	O:Posttranslational modification, protein turnover, chaperones	------	------	------	cytoplasmic
A0A7J7FT32	HYC85_032322	Pentatricopeptide repeat-containing protein	-	Pentacotripeptide-repeat region of PRORP domain-containing protein OS=Camellia sinensis OX=4442 GN=HYC85_032322 PE=4 SV=1	185.7	7.53683	0.002318	up	yes	0	0	0	20130.6	18192	28739	22353.9	0	CC:intracellular membrane-bounded organelle;CC:mitochondrion;CC:cellular_component;CC:intracellular organelle;CC:membrane-bounded organelle;CC:organelle;CC:cellular anatomical entity	GO:0043231;GO:0005739;GO:0005575;GO:0043229;GO:0043227;GO:0043226;GO:0110165	------	------	------	------	ENOG410Z7Z7	S:Function unknown	PF13041.9;PF01535.23;PF13812.9;PF17177.7;PF12854.10	PPR_2;PPR;PPR_3;PPR_long;PPR_1	PPR repeat family;PPR repeat;Pentatricopeptide repeat domain;Pentacotripeptide-repeat region of PRORP;PPR repeat	mitochondrial
A0A7J7HZA8	HYC85_004731	PARP catalytic domain-containing protein	-	Poly [ADP-ribose] polymerase OS=Camellia sinensis OX=4442 GN=HYC85_004731 PE=4 SV=1	185.7	7.53683	3.154e-06	up	yes	0	0	0	21408.5	20767	22747.5	21641	0	MF:catalytic activity;MF:transferase activity;MF:molecular_function;MF:transferase activity, transferring glycosyl groups;MF:transferase activity, transferring pentosyl groups;MF:NAD+ ADP-ribosyltransferase activity	GO:0003824;GO:0016740;GO:0003674;GO:0016757;GO:0016763;GO:0003950	------	------	------	------	ENOG4111KQX	S:Function unknown	PF12174.11;PF00644.23	RST;PARP	RCD1-SRO-TAF4;Pol	cytoplasmic
A0A7J7I496	HYC85_000505	TPR_REGION domain-containing protein	-	ALBINO3-like protein 2, chloroplastic OS=Camellia sinensis OX=4442 GN=HYC85_000505 PE=3 SV=1	185.7	7.53683	0.0066	up	yes	0	0	0	25250.1	23833.2	12684	20589.1	0	CC:integral component of membrane;CC:cellular_component;CC:intrinsic component of membrane;CC:cellular anatomical entityMF:molecular carrier activity;MF:membrane insertase activity;MF:molecular_function	GO:0016021;GO:0005575;GO:0031224;GO:0110165GO:0140104;GO:0032977;GO:0003674	------	------	------	------	COG0706	S:Function unknown	PF07719.20;PF13428.9;PF14559.9	TPR_2;TPR_14;TPR_19	Tetratricopeptide repeat;Tetratricopeptide repeat;Tetratricopeptide repeat	mitochondrial
A0A4S4D0S8	TEA_029397	NAD(P)H-quinone oxidoreductase subunit N, chloroplastic	-	NAD(P)H-quinone oxidoreductase subunit N, chloroplastic OS=Camellia sinensis var. sinensis OX=542762 GN=TEA_029397 PE=4 SV=1	185.7	7.53683	0.0003065	up	yes	0	0	0	18225.3	19068	23825.3	20372.9	0	BP:cellular component assembly;BP:macromolecular complex subunit organization;BP:cellular component organization or biogenesis;BP:macromolecular complex assembly;BP:NADH dehydrogenase comple;BP:response to external biotic stimulus;BP:NA;BP:NADH dehydrogenase complex assembly;BP:cellular component organization;BP:interspecies interaction between organisms;BP:cellular process;BP:defense response;BP…	GO:0022607;GO:0043933;GO:0071840;GO:0065003;GO:0010258;GO:0043207;GO:0010275;GO:0010257;GO:0016043;GO:0044419;GO:0009987;GO:0006952;GO:0006950;GO:0098542;GO:0051707;GO:0050832;GO:0009607;GO:0009605;GO:0009620;GO:0050896;GO:0008150GO:0016020;GO:0110165;GO:0005575GO:0003674;GO:0005488;GO:0016491;GO:0003824;GO:0048038;GO:0016655;GO:0016651	------	------	------	------	ENOG4111IKJ	C:Energy production and conversion	PF11909.11	NdhN	NADH-quinone oxidoreductase cyanobacterial subunit N	cytoplasmic
A0A4S4D4C2	TEA_020471	Protein SIEVE ELEMENT OCCLUSION B-like	-	Sieve element occlusion N-terminal domain-containing protein OS=Camellia sinensis var. sinensis OX=542762 GN=TEA_020471 PE=4 SV=1	185.7	7.53683	0.006307	up	yes	0	0	0	12134	19243	24338	18571.7	0	BP:developmental process;BP:phloem development;BP:phloem or xylem histogenesis;BP:anatomical structure development;BP:tissue development;BP:biological_process	GO:0032502;GO:0010088;GO:0010087;GO:0048856;GO:0009888;GO:0008150	------	------	------	------	ENOG4111ADI	S:Function unknown	PF14576.9;PF14577.9	SEO_N;SEO_C	Sieve element occlusion N-terminus;Sieve element occlusion C-terminus	mitochondrial
A0A4S4DT90	TEA_007006	Str_synth domain-containing protein	-	Strictosidine synthase conserved region domain-containing protein OS=Camellia sinensis var. sinensis OX=542762 GN=TEA_007006 PE=3 SV=1	185.7	7.53683	1.417e-05	up	yes	0	0	0	19050.3	18660	16741.8	18150.7	0	BP:biosynthetic process;BP:metabolic process;BP:biological_processCC:integral component of membrane;CC:intracellular membrane-bounded organelle;CC:vacuole;CC:cellular_component;CC:intracellular organelle;CC:intrinsic component of membrane;CC:membrane-bounded organelle;CC:organelle;CC:cellular anatomical entityMF:strictosidine synthase activity;MF:amine-lyase activity;MF:lyase activity;MF:catalyti…	GO:0009058;GO:0008152;GO:0008150GO:0016021;GO:0043231;GO:0005773;GO:0005575;GO:0043229;GO:0031224;GO:0043227;GO:0043226;GO:0110165GO:0016844;GO:0016843;GO:0016829;GO:0003824;GO:0003674;GO:0016840	------	------	------	------	COG3386	J:Translation, ribosomal structure and biogenesis	PF03088.19;PF08450.15	Str_synth;SGL	Strictosidine synthase;SMP-30/Gluconolactonase/LRE-like region	extracellular
A0A7J7HE34	HYC85_009107	Protein kinase domain-containing protein	-	Uncharacterized protein OS=Camellia sinensis OX=4442 GN=HYC85_009107 PE=4 SV=1	185.7	7.53683	0.006863	up	yes	0	0	0	20872.9	18729.6	10252	16618.2	0	CC:intracellular membrane-bounded organelle;CC:integral component of membrane;CC:cellular_component;CC:intracellular organelle;CC:intrinsic component of membrane;CC:membrane-bounded organelle;CC:organelle;CC:cellular anatomical entity	GO:0043231;GO:0016021;GO:0005575;GO:0043229;GO:0031224;GO:0043227;GO:0043226;GO:0110165	------	------	------	------	ENOG410XZ7P	S:Function unknown	------	------	------	cytoplasmic
A0A4V3WQT4	TEA_007941	CBFD_NFYB_HMF domain-containing protein	-	Transcription factor CBF/NF-Y/archaeal histone domain-containing protein OS=Camellia sinensis var. sinensis OX=542762 GN=TEA_007941 PE=3 SV=1	185.7	7.53683	0.001822	up	yes	0	0	0	16124.8	18145.9	11204	15158.2	0	BP:regulation of primary metabolic process;BP:regulation of metabolic process;BP:regulation of cellular biosynthetic process;BP:regulation of cellular metabolic process;BP:regulation of biological process;BP:regulation of nucleobase-containing compound metabolic process;BP:regulation of macromolecule biosynthetic process;BP:biological regulation;BP:regulation of gene expression;BP:regulation of m…	GO:0080090;GO:0019222;GO:0031326;GO:0031323;GO:0050789;GO:0019219;GO:0010556;GO:0065007;GO:0010468;GO:0060255;GO:0009889;GO:1903506;GO:0050794;GO:0008150;GO:0051171;GO:2001141;GO:0051252;GO:0006355;GO:0006357GO:0090575;GO:0016602;GO:0016021;GO:0031224;GO:0110165;GO:0032991;GO:0005575;GO:0005667GO:0003674;GO:0005488;GO:0003676;GO:0003677;GO:1901363;GO:0001216;GO:0043565;GO:0140110;GO:0005515;GO:00…	K08065	NFYB, HAP3	------	------	COG2036	C:Energy production and conversion	PF00808.26	CBFD_NFYB_HMF	Histone-like transcription factor	chloroplast
A0A4S4EDN0	TEA_016297	FYVE-type domain-containing protein	-	FYVE-type domain-containing protein OS=Camellia sinensis var. sinensis OX=542762 GN=TEA_016297 PE=4 SV=1	185.7	7.53683	0.0004602	up	yes	0	0	0	11734	15973	15737	14481.3	0	MF:cation binding;MF:phosphatidylinositol binding;MF:phospholipid binding;MF:lipid binding;MF:ion binding;MF:catalytic activity;MF:transferase activity;MF:molecular_function;MF:binding;MF:metal ion binding	GO:0043169;GO:0035091;GO:0005543;GO:0008289;GO:0043167;GO:0003824;GO:0016740;GO:0003674;GO:0005488;GO:0046872	K11975;K20523	RNF144;SH3YL1	------	------	COG2930	L:Replication, recombination and repair	PF04366.15;PF01363.24;PF01485.24	Ysc84;FYVE;IBR	Las17-binding protein actin regulator;FYVE zinc finger;IBR domain, a half RING-finger domain	cytoplasmic
A0A4V3WL58	TEA_022840	Reticulon-like protein	-	Uncharacterized protein OS=Camellia sinensis var. sinensis OX=542762 GN=TEA_022840 PE=4 SV=1	185.7	7.53683	4.871e-05	up	yes	0	0	0	13361	15563	13246	14056.7	0	CC:cellular_component;CC:integral component of membrane;CC:cellular anatomical entity;CC:intrinsic component of membrane	GO:0005575;GO:0016021;GO:0110165;GO:0031224	------	------	------	------	ENOG410YN3B	S:Function unknown	------	------	------	cytoplasmic
A0A7J7G9Z7	HYC85_025075	Nucleotide-diphospho-sugar transferase	-	Nucleotide-diphospho-sugar transferase domain-containing protein OS=Camellia sinensis OX=4442 GN=HYC85_025075 PE=4 SV=1	185.7	7.53683	0.008645	up	yes	0	0	0	13167.7	18560.7	8825	13517.8	0	BP:biological_process;BP:metabolic process;BP:methylationMF:hydrolase activity;MF:catalytic activity;MF:transferase activity;MF:transferase activity, transferring one-carbon groups;MF:molecular_function;MF:methyltransferase activity	GO:0008150;GO:0008152;GO:0032259GO:0016787;GO:0003824;GO:0016740;GO:0016741;GO:0003674;GO:0008168	------	------	------	------	ENOG4111ESD	S:Function unknown	------	------	------	ER
A0A7J7HFA7	HYC85_009239	Malic_M domain-containing protein	-	Malic enzyme NAD-binding domain-containing protein OS=Camellia sinensis OX=4442 GN=HYC85_009239 PE=4 SV=1	185.7	7.53683	0.001108	up	yes	0	0	0	13067.3	8578	11610	11085.1	0	BP:carboxylic acid metabolic process;BP:pyruvate metabolic process;BP:organic substance metabolic process;BP:cellular process;BP:monocarboxylic acid metabolic process;BP:biological_process;BP:metabolic process;BP:oxoacid metabolic process;BP:dicarboxylic acid metabolic process;BP:organic acid metabolic process;BP:cellular metabolic process;BP:malate metabolic process;BP:small molecule metabolic p…	GO:0019752;GO:0006090;GO:0071704;GO:0009987;GO:0032787;GO:0008150;GO:0008152;GO:0043436;GO:0043648;GO:0006082;GO:0044237;GO:0006108;GO:0044281GO:0051287;GO:0003674;GO:0005488;GO:1901363;GO:1901265;GO:0016491;GO:0043169;GO:0000166;GO:0046872;GO:0036094;GO:0003824;GO:0016615;GO:0016614;GO:0016616;GO:0043167;GO:0097159;GO:0004471;GO:0004470	K00028	E1.1.1.39	csin00710;csin00620;csin01200;csin01100	Carbon fixation in photosynthetic organisms;Pyruvate metabolism;Carbon metabolism;Metabolic pathways	COG0281	C:Energy production and conversion	PF03949.18	Malic_M	Malic enzyme, NAD binding domain	cytoplasmic
A0A7J7GJZ7	HYC85_022299	Pex2_Pex12 domain-containing protein	-	Pex N-terminal domain-containing protein OS=Camellia sinensis OX=4442 GN=HYC85_022299 PE=3 SV=1	185.7	7.53683	0.0002483	up	yes	0	0	0	11741	9098	11737.7	10858.9	0	BP:lipid oxidation;BP:protein localization;BP:small molecule metabolic process;BP:small molecule catabolic process;BP:cellular component organization or biogenesis;BP:cellular macromolecule localization;BP:protein modification by small protein conjugation or removal;BP:protein modification by small protein conjugation;BP:macromolecule localization;BP:monocarboxylic acid metabolic process;BP:estab…	GO:0034440;GO:0008104;GO:0044281;GO:0044282;GO:0071840;GO:0070727;GO:0070647;GO:0032446;GO:0033036;GO:0032787;GO:0045184;GO:0003006;GO:0072329;GO:0043436;GO:1901564;GO:0009790;GO:0019538;GO:0016054;GO:0016567;GO:0015919;GO:0009062;GO:0006807;GO:1901575;GO:0006886;GO:0016043;GO:0016042;GO:0065002;GO:0006629;GO:0006625;GO:0006810;GO:0043412;GO:0036211;GO:0008150;GO:0008152;GO:0019395;GO:0051234;GO:…	K13346	PEX10	csin04146	Peroxisome	COG5574	O:Posttranslational modification, protein turnover, chaperones	PF04757.17	Pex2_Pex12	Pex2 / Pex12 amino terminal region	peroxisomal
A0A7J7GEE6	HYC85_025300	Poly(A)-specific ribonuclease	-	poly(A)-specific ribonuclease OS=Camellia sinensis OX=4442 GN=HYC85_025300 PE=3 SV=1	185.7	7.53683	0.002852	up	yes	0	0	0	9998.12	12919.1	7535	10150.7	0	BP:regulation of metabolic process;BP:nitrogen compound metabolic process;BP:nucleic acid metabolic process;BP:regulation of biological process;BP:nucleobase-containing compound catabolic process;BP:negative regulation of metabolic process;BP:macromolecule metabolic process;BP:organic cyclic compound metabolic process;BP:organic cyclic compound catabolic process;BP:cellular macromolecule cataboli…	GO:0019222;GO:0006807;GO:0090304;GO:0050789;GO:0034655;GO:0009892;GO:0043170;GO:1901360;GO:1901361;GO:0044265;GO:0010605;GO:0048519;GO:0044260;GO:0043928;GO:0071704;GO:0065007;GO:0006401;GO:0006402;GO:0010468;GO:0044270;GO:0016071;GO:0060255;GO:0009987;GO:0006725;GO:1901575;GO:0046700;GO:0008150;GO:0008152;GO:0006139;GO:0034641;GO:0009056;GO:0009057;GO:0044248;GO:0046483;GO:0016070;GO:0044238;GO:…	K12581	CNOT7_8, CAF1, POP2	csin03018	RNA degradation	COG5228	E:Amino acid transport and metabolism	PF04857.23	CAF1	CAF1 family ribonuclease	nuclear
A0A4S4EC59	TEA_014299	-	-	Uncharacterized protein OS=Camellia sinensis var. sinensis OX=542762 GN=TEA_014299 PE=4 SV=1	185.7	7.53683	0.02752	up	yes	0	0	0	12652.1	6723	4758	8044.35	0	CC:cellular_component;CC:integral component of membrane;CC:cellular anatomical entity;CC:intrinsic component of membrane	GO:0005575;GO:0016021;GO:0110165;GO:0031224	------	------	------	------	ENOG411269H	O:Posttranslational modification, protein turnover, chaperones	------	------	------	mitochondrial
A0A7J7HM78	HYC85_006413	DIOX_N domain-containing protein	-	Non-haem dioxygenase N-terminal domain-containing protein OS=Camellia sinensis OX=4442 GN=HYC85_006413 PE=4 SV=1	185.7	7.53683	0.007396	up	yes	0	0	0	6023	5529	10062	7204.67	0	CC:integral component of membrane;CC:cellular_component;CC:intrinsic component of membrane;CC:cellular anatomical entityMF:dioxygenase activity;MF:catalytic activity;MF:molecular_function;MF:oxidoreductase activity	GO:0016021;GO:0005575;GO:0031224;GO:0110165GO:0051213;GO:0003824;GO:0003674;GO:0016491	------	------	------	------	ENOG410YRMU	S:Function unknown	------	------	------	mitochondrial
A0A4S4D3U8	TEA_021267	DIOX_N domain-containing protein	-	Non-haem dioxygenase N-terminal domain-containing protein OS=Camellia sinensis var. sinensis OX=542762 GN=TEA_021267 PE=4 SV=1	185.7	7.53683	0.007396	up	yes	0	0	0	6023	5529	10062	7204.67	0	CC:integral component of membrane;CC:cellular_component;CC:intrinsic component of membrane;CC:cellular anatomical entityMF:dioxygenase activity;MF:catalytic activity;MF:molecular_function;MF:oxidoreductase activity	GO:0016021;GO:0005575;GO:0031224;GO:0110165GO:0051213;GO:0003824;GO:0003674;GO:0016491	------	------	------	------	ENOG410YRMU	S:Function unknown	------	------	------	mitochondrial
A0A7J7HZ39	HYC85_004661	Succinate dehydrogenase subunit 7B, mitochondrial-like	-	Uncharacterized protein OS=Camellia sinensis OX=4442 GN=HYC85_004661 PE=4 SV=1	1e-05	-16.61	4.632e-06	down	yes	695332	725352	654495	0	0	0	0	691727	CC:cellular_component;CC:succinate dehydrogenase comple;CC:macromolecular complex;CC:catalytic complex;CC:fumarate reductase complex;CC:respiratory chain complex;CC:succinate dehydrogenase complex;CC:inner mitochondrial membrane protein complex;CC:oxidoreductase complex;CC:membrane protein complex;CC:mitochondrial respiratory chain complex II, succinate dehydrogenase comple;CC:mitochondrial prote…	GO:0005575;GO:0045257;GO:0032991;GO:1902494;GO:0045283;GO:0098803;GO:0045281;GO:0098800;GO:1990204;GO:0098796;GO:0005749;GO:0098798	------	------	------	------	ENOG410Y7N2	S:Function unknown	------	------	------	mitochondrial
A0A4S4EH02	TEA_005309	Shadow of prion protein	-	Uncharacterized protein OS=Camellia sinensis var. sinensis OX=542762 GN=TEA_005309 PE=4 SV=1	1e-05	-16.61	0.001065	down	yes	431905	652217	596627	0	0	0	0	560250	CC:cellular_component;CC:integral component of membrane;CC:cellular anatomical entity;CC:intrinsic component of membrane	GO:0005575;GO:0016021;GO:0110165;GO:0031224	------	------	------	------	------	------	------	------	------	chloroplast
A0A7J7HGI3	HYC85_012959	Protein kinase domain-containing protein	-	Protein kinase domain-containing protein OS=Camellia sinensis OX=4442 GN=HYC85_012959 PE=4 SV=1	1e-05	-16.61	0.0001397	down	yes	172551	220258	201295	0	0	0	0	198035	BP:phosphorylation;BP:nitrogen compound metabolic process;BP:organic substance metabolic process;BP:protein phosphorylation;BP:cellular process;BP:macromolecule modification;BP:protein modification process;BP:biological_process;BP:metabolic process;BP:primary metabolic process;BP:organonitrogen compound metabolic process;BP:cellular metabolic process;BP:macromolecule metabolic process;BP:protein …	GO:0016310;GO:0006807;GO:0071704;GO:0006468;GO:0009987;GO:0043412;GO:0036211;GO:0008150;GO:0008152;GO:0044238;GO:1901564;GO:0044237;GO:0043170;GO:0019538;GO:0006796;GO:0006793GO:0035639;GO:0003674;GO:0005488;GO:0043167;GO:1901363;GO:1901265;GO:0043168;GO:0097367;GO:0000166;GO:0004674;GO:0016740;GO:0004672;GO:0017076;GO:0005524;GO:0016301;GO:0140096;GO:0036094;GO:0003824;GO:0030554;GO:0016773;GO:0…	K13436	PTI1	csin04626	Plant-pathogen interaction	COG0515	S:Function unknown	PF07714.20;PF00069.28	PK_Tyr_Ser-Thr;Pkinase	Protein tyrosine and serine/threonine kinase;Protein kinase domain	cytoplasmic
A0A4S4F5A6	TEA_004688	Reverse transcriptase domain-containing protein	-	Uncharacterized protein OS=Camellia sinensis var. sinensis OX=542762 GN=TEA_004688 PE=4 SV=1	1e-05	-16.61	0.0001252	down	yes	178496	218853	180566	0	0	0	0	192638	------	------	------	------	------	------	------	------	------	------	------	chloroplast
A0A7J7GCZ9	HYC85_024794	Ald_Xan_dh_C2 domain-containing protein	-	Uncharacterized protein OS=Camellia sinensis OX=4442 GN=HYC85_024794 PE=4 SV=1	1e-05	-16.61	0.001766	down	yes	116299	167474	187437	0	0	0	0	157070	BP:nucleic acid metabolic process;BP:cellular nitrogen compound metabolic process;BP:nitrogen compound metabolic process;BP:nucleobase-containing compound metabolic process;BP:cellular macromolecule metabolic process;BP:organic substance metabolic process;BP:organic cyclic compound metabolic process;BP:cellular process;BP:cellular aromatic compound metabolic process;BP:biological_process;BP:metab…	GO:0090304;GO:0034641;GO:0006807;GO:0006139;GO:0044260;GO:0071704;GO:1901360;GO:0009987;GO:0006725;GO:0008150;GO:0008152;GO:0046483;GO:0044238;GO:0006270;GO:0044237;GO:0043170;GO:0006259GO:0043226;GO:0031224;GO:0005730;GO:0016021;GO:0110165;GO:0043232;GO:0043229;GO:0005575;GO:0043228GO:0003674;GO:0005488;GO:0004857;GO:0098772;GO:0030234;GO:0003682	K14834	NOC3	------	------	COG5117;COG5117	J:Translation, ribosomal structure and biogenesis;U:Intracellular trafficking, secretion, and vesicular transport	------	------	------	Golgi apparatus
A0A7J7I447	HYC85_000989	Transcription factor MYB1R1-like	-	Uncharacterized protein OS=Camellia sinensis OX=4442 GN=HYC85_000989 PE=4 SV=1	1e-05	-16.61	2.616e-05	down	yes	140455	158161	163965	0	0	0	0	154194	MF:cation binding;MF:transition metal ion binding;MF:organic cyclic compound binding;MF:ion binding;MF:molecular_function;MF:binding;MF:nucleic acid binding;MF:DNA binding;MF:metal ion binding;MF:heterocyclic compound binding;MF:zinc ion binding	GO:0043169;GO:0046914;GO:0097159;GO:0043167;GO:0003674;GO:0005488;GO:0003676;GO:0003677;GO:0046872;GO:1901363;GO:0008270	------	------	------	------	ENOG4111IMA	S:Function unknown	PF00249.34	Myb_DNA-binding	Myb-like DNA-binding domain	nuclear
A0A7J7IAJ5	HYC85_003134	Dirigent protein	-	Dirigent protein OS=Camellia sinensis OX=4442 GN=HYC85_003134 PE=3 SV=1	1e-05	-16.61	4.514e-05	down	yes	136617	153354	163967	0	0	0	0	151313	BP:cellular process;BP:cellular biosynthetic process;BP:secondary metabolite biosynthetic process;BP:organic cyclic compound biosynthetic process;BP:secondary metabolic process;BP:cellular aromatic compound metabolic process;BP:cellular metabolic process;BP:organic substance metabolic process;BP:biosynthetic process;BP:biological_process;BP:organic cyclic compound metabolic process;BP:metabolic p…	GO:0009987;GO:0044249;GO:0044550;GO:1901362;GO:0019748;GO:0006725;GO:0044237;GO:0071704;GO:0009058;GO:0008150;GO:1901360;GO:0008152;GO:1901576;GO:0019438;GO:0009698;GO:0009699GO:0005575;GO:0048046;GO:0005576;GO:0110165	------	------	------	------	ENOG410YZUA	S:Function unknown	PF03018.17	Dirigent	Dirigent-like protein	extracellular
A0A4S4EKI7	TEA_008178	SAP domain-containing protein	-	Protein kinase domain-containing protein OS=Camellia sinensis var. sinensis OX=542762 GN=TEA_008178 PE=4 SV=1	1e-05	-16.61	0.03474	down	yes	192554	51059	168035	0	0	0	0	137216	BP:phosphorylation;BP:nitrogen compound metabolic process;BP:cellular macromolecule metabolic process;BP:organic substance metabolic process;BP:protein phosphorylation;BP:cellular process;BP:macromolecule modification;BP:protein modification process;BP:biological_process;BP:metabolic process;BP:primary metabolic process;BP:organonitrogen compound metabolic process;BP:protein metabolic process;BP:…	GO:0016310;GO:0006807;GO:0044260;GO:0071704;GO:0006468;GO:0009987;GO:0043412;GO:0036211;GO:0008150;GO:0008152;GO:0044238;GO:1901564;GO:0019538;GO:0044237;GO:0043170;GO:0006796;GO:0006793GO:0035639;GO:0003674;GO:0008270;GO:0003676;GO:0003677;GO:0000166;GO:1901363;GO:1901265;GO:0019787;GO:0043169;GO:0004674;GO:0097367;GO:0019789;GO:0043167;GO:0016740;GO:0004672;GO:0017076;GO:0046872;GO:0005524;GO:0…	------	------	------	------	ENOG410XQ2E	S:Function unknown	PF00069.28;PF07714.20;PF02037.30	Pkinase;PK_Tyr_Ser-Thr;SAP	Protein kinase domain;Protein tyrosine and serine/threonine kinase;SAP domain	ER
A0A7J7HFX9	HYC85_009553	Translocon-associated protein subunit alpha	-	Translocon-associated protein subunit alpha OS=Camellia sinensis OX=4442 GN=HYC85_009553 PE=3 SV=1	1e-05	-16.61	1.506e-05	down	yes	112541	128961	118663	0	0	0	0	120055	CC:intracellular membrane-bounded organelle;CC:integral component of membrane;CC:membrane;CC:organelle membrane;CC:endoplasmic reticulum membrane;CC:cellular_component;CC:intracellular organelle;CC:intrinsic component of membrane;CC:membrane-bounded organelle;CC:organelle;CC:cellular anatomical entity;CC:endoplasmic reticulum	GO:0043231;GO:0016021;GO:0016020;GO:0031090;GO:0005789;GO:0005575;GO:0043229;GO:0031224;GO:0043227;GO:0043226;GO:0110165;GO:0005783	K13249	SSR1	csin04141	Protein processing in endoplasmic reticulum	ENOG410XNTM	U:Intracellular trafficking, secretion, and vesicular transport	PF03896.19	TRAP_alpha	Translocon-associated protein	chloroplast
A0A7J7HRT0	HYC85_007777	Calcium-binding protein CML29	-	EF-hand domain-containing protein OS=Camellia sinensis OX=4442 GN=HYC85_007777 PE=4 SV=1	1e-05	-16.61	0.02065	down	yes	134772	56486	162771	0	0	0	0	118010	MF:cation binding;MF:ion binding;MF:molecular_function;MF:binding;MF:metal ion binding;MF:calcium ion binding	GO:0043169;GO:0043167;GO:0003674;GO:0005488;GO:0046872;GO:0005509	K13448	CML	csin04626	Plant-pathogen interaction	COG5126	U:Intracellular trafficking, secretion, and vesicular transport	PF00036.35;PF13499.9;PF13202.9;PF13405.9;PF13833.9	EF-hand_1;EF-hand_7;EF-hand_5;EF-hand_6;EF-hand_8	EF hand;EF-hand domain pair;EF hand;EF-hand domain;EF-hand domain pair	cytoplasmic
A0A7J7H2Z3	HYC85_017165	Expansin-like EG45 domain-containing protein	-	Expansin-like EG45 domain-containing protein OS=Camellia sinensis OX=4442 GN=HYC85_017165 PE=4 SV=1	1e-05	-16.61	0.0006753	down	yes	117967	139257	96433.5	0	0	0	0	117886	BP:response to biotic stimulus;BP:response to external stimulus;BP:response to external biotic stimulus;BP:biological_process;BP:response to stimulus;BP:defense response;BP:systemic acquired resistance;BP:response to stress;BP:interspecies interaction between organisms;BP:defense response to other organism;BP:response to other organismCC:cellular_component;CC:apoplast;CC:extracellular region;CC:c…	GO:0009607;GO:0009605;GO:0043207;GO:0008150;GO:0050896;GO:0006952;GO:0009627;GO:0006950;GO:0044419;GO:0098542;GO:0051707GO:0005575;GO:0048046;GO:0005576;GO:0110165GO:0097159;GO:0003674;GO:0003723;GO:0003676;GO:1901363;GO:0005488	------	------	------	------	ENOG41123UD	S:Function unknown	PF03330.21	DPBB_1	Lytic transglycolase	cytoplasmic
A0A7J7G5V6	HYC85_027232	Transcription factor MYB1R1-like	-	Uncharacterized protein OS=Camellia sinensis OX=4442 GN=HYC85_027232 PE=4 SV=1	1e-05	-16.61	0.0004924	down	yes	117756	87691.7	90810.4	0	0	0	0	98752.7	BP:response to auxin;BP:response to lipid;BP:response to gibberellin;BP:response to endogenous stimulus;BP:biological_process;BP:response to chemical;BP:response to organic substance;BP:response to oxygen-containing compound;BP:response to hormone;BP:response to stimulus;BP:response to ethyleneMF:molecular_function;MF:binding;MF:nucleic acid binding;MF:DNA binding;MF:heterocyclic compound binding…	GO:0009733;GO:0033993;GO:0009739;GO:0009719;GO:0008150;GO:0042221;GO:0010033;GO:1901700;GO:0009725;GO:0050896;GO:0009723GO:0003674;GO:0005488;GO:0003676;GO:0003677;GO:1901363;GO:0043169;GO:0046914;GO:0043167;GO:0046872;GO:0097159;GO:0008270	------	------	------	------	ENOG410YK2X	K:Transcription	PF00249.34	Myb_DNA-binding	Myb-like DNA-binding domain	nuclear
A0A7J7H574	HYC85_014079	Protein kinase domain-containing protein	-	Protein kinase domain-containing protein OS=Camellia sinensis OX=4442 GN=HYC85_014079 PE=4 SV=1	1e-05	-16.61	0.001356	down	yes	72065	86239.1	110685	0	0	0	0	89663.1	BP:phosphorylation;BP:nitrogen compound metabolic process;BP:organic substance metabolic process;BP:protein phosphorylation;BP:cellular process;BP:macromolecule modification;BP:protein modification process;BP:biological_process;BP:metabolic process;BP:primary metabolic process;BP:organonitrogen compound metabolic process;BP:cellular metabolic process;BP:macromolecule metabolic process;BP:protein …	GO:0016310;GO:0006807;GO:0071704;GO:0006468;GO:0009987;GO:0043412;GO:0036211;GO:0008150;GO:0008152;GO:0044238;GO:1901564;GO:0044237;GO:0043170;GO:0019538;GO:0006796;GO:0006793GO:0035639;GO:0003674;GO:0005488;GO:0043167;GO:1901363;GO:1901265;GO:0043168;GO:0097367;GO:0000166;GO:0004674;GO:0016740;GO:0004672;GO:0017076;GO:0005524;GO:0016301;GO:0140096;GO:0036094;GO:0003824;GO:0030554;GO:0016773;GO:0…	K08286	E2.7.11.-	------	------	ENOG410XQ0C	T:Signal transduction mechanisms	PF00069.28;PF07714.20	Pkinase;PK_Tyr_Ser-Thr	Protein kinase domain;Protein tyrosine and serine/threonine kinase	cytoplasmic
A0A4V3WMG1	TEA_004229	Tocopherol O-methyltransferase	-	Ternary complex factor MIP1 leucine-zipper domain-containing protein OS=Camellia sinensis var. sinensis OX=542762 GN=TEA_004229 PE=4 SV=1	1e-05	-16.61	1.397e-06	down	yes	70451	71147.4	66269.2	0	0	0	0	69289.2	CC:cellular_component;CC:integral component of membrane;CC:cellular anatomical entity;CC:intrinsic component of membrane	GO:0005575;GO:0016021;GO:0110165;GO:0031224	------	------	------	------	ENOG410Y7ZP	S:Function unknown	------	------	------	nuclear
A0A7J7FX64	HYC85_029060	Reverse transcriptase domain-containing protein	-	Uncharacterized protein OS=Camellia sinensis OX=4442 GN=HYC85_029060 PE=4 SV=1	1e-05	-16.61	0.0157	down	yes	34675	62353.6	87489.6	0	0	0	0	61506.1	BP:nucleic acid metabolic process;BP:nitrogen compound metabolic process;BP:organic cyclic compound metabolic process;BP:nucleobase-containing compound metabolic process;BP:cellular macromolecule metabolic process;BP:organic substance metabolic process;BP:cellular process;BP:cellular aromatic compound metabolic process;BP:biological_process;BP:metabolic process;BP:heterocycle metabolic process;BP…	GO:0090304;GO:0006807;GO:1901360;GO:0006139;GO:0044260;GO:0071704;GO:0009987;GO:0006725;GO:0008150;GO:0008152;GO:0046483;GO:0006310;GO:0044238;GO:0034641;GO:0044237;GO:0043170;GO:0015074;GO:0006259GO:0043229;GO:0043227;GO:0043226;GO:0005634;GO:0033643;GO:0110165;GO:0033646;GO:0043231;GO:0005575;GO:0030430;GO:0018995GO:0034061;GO:0003674;GO:0005488;GO:0003676;GO:0043167;GO:0097159;GO:0004540;GO:00…	------	------	------	------	COG2801	L:Replication, recombination and repair	------	------	------	nuclear
A0A7J7GFI1	HYC85_023788	Protein kinase domain-containing protein	-	Protein kinase domain-containing protein OS=Camellia sinensis OX=4442 GN=HYC85_023788 PE=4 SV=1	1e-05	-16.61	0.008671	down	yes	68986.4	55921.9	31803	0	0	0	0	52237.1	BP:phosphorylation;BP:nitrogen compound metabolic process;BP:organic substance metabolic process;BP:protein phosphorylation;BP:cellular process;BP:macromolecule modification;BP:protein modification process;BP:biological_process;BP:metabolic process;BP:primary metabolic process;BP:organonitrogen compound metabolic process;BP:protein metabolic process;BP:cellular metabolic process;BP:macromolecule …	GO:0016310;GO:0006807;GO:0071704;GO:0006468;GO:0009987;GO:0043412;GO:0036211;GO:0008150;GO:0008152;GO:0044238;GO:1901564;GO:0019538;GO:0044237;GO:0043170;GO:0006796;GO:0006793GO:0031224;GO:0016021;GO:0005575;GO:0110165GO:0035639;GO:0003674;GO:0005488;GO:0043167;GO:1901363;GO:0043168;GO:0000166;GO:0016740;GO:1901265;GO:0004672;GO:0017076;GO:0005524;GO:0016301;GO:0140096;GO:0036094;GO:0003824;GO:00…	------	------	------	------	ENOG410YEDC	T:Signal transduction mechanisms	PF00069.28;PF07714.20;PF12799.10;PF08263.15	Pkinase;PK_Tyr_Ser-Thr;LRR_4;LRRNT_2	Protein kinase domain;Protein tyrosine and serine/threonine kinase;Leucine Rich repeats;Leucine rich repeat N-terminal domain	plasma membrane
A0A7J7I2V2	HYC85_000468	Sulfotransferase	-	Sulfotransferase OS=Camellia sinensis OX=4442 GN=HYC85_000468 PE=3 SV=1	1e-05	-16.61	0.0002829	down	yes	57769.1	43868	47461	0	0	0	0	49699.4	BP:cellular process;BP:sulfation;BP:cellular metabolic process;BP:sulfur compound metabolic process;BP:metabolic process;BP:biological_processCC:cytoplasm;CC:cellular_component;CC:cellular anatomical entityMF:molecular_function;MF:transferase activity, transferring sulfur-containing groups;MF:sulfotransferase activity;MF:catalytic activity;MF:transferase activity	GO:0009987;GO:0051923;GO:0044237;GO:0006790;GO:0008152;GO:0008150GO:0005737;GO:0005575;GO:0110165GO:0003674;GO:0016782;GO:0008146;GO:0003824;GO:0016740	K01025	SULT1	------	------	ENOG4111H56	G:Carbohydrate transport and metabolism	PF00685.30	Sulfotransfer_1	Sulfotransferase domain	cytoplasmic
A0A7J7HER3	HYC85_012714	Cellulose synthase-like protein E6	-	Cellulose synthase OS=Camellia sinensis OX=4442 GN=HYC85_012714 PE=4 SV=1	1e-05	-16.61	0.01165	down	yes	25854	60226.5	54635.6	0	0	0	0	46905.4	BP:cellulose metabolic process;BP:mitotic cell cycle process;BP:cellulose biosynthetic process;BP:cellular biosynthetic process;BP:cell cycle process;BP:cellular macromolecule biosynthetic process;BP:cellular polysaccharide biosynthetic process;BP:organic substance biosynthetic process;BP:cellular polysaccharide metabolic process;BP:cellular carbohydrate metabolic process;BP:cellular macromolecul…	GO:0030243;GO:1903047;GO:0030244;GO:0044249;GO:0022402;GO:0034645;GO:0033692;GO:1901576;GO:0044264;GO:0044262;GO:0044260;GO:0071554;GO:0071704;GO:0071840;GO:0006073;GO:0071669;GO:0044042;GO:0009987;GO:0000271;GO:0034637;GO:0009058;GO:0042546;GO:0008150;GO:0008152;GO:0009059;GO:0016051;GO:0051273;GO:0044238;GO:0009832;GO:0009833;GO:0005975;GO:0051274;GO:0005976;GO:0044237;GO:0043170;GO:0044085;GO:…	------	------	------	------	COG1215	C:Energy production and conversion	PF03552.17	Cellulose_synt	Cellulose synthase	Golgi apparatus
A0A7J7HTY7	HYC85_008723	Chlorophyll a-b binding protein, chloroplastic	-	Chlorophyll a-b binding protein, chloroplastic OS=Camellia sinensis OX=4442 GN=HYC85_008723 PE=3 SV=1	1e-05	-16.61	0.005315	down	yes	31464	59593.4	43488.9	0	0	0	0	44848.8	BP:response to radiation;BP:generation of precursor metabolites and energy;BP:cellular process;BP:photosynthesis, light harvesting in photosystem I;BP:biological_process;BP:metabolic process;BP:photosynthesis, light harvesting;BP:response to abiotic stimulus;BP:response to light stimulus;BP:response to stimulus;BP:cellular metabolic processCC:plastid thylakoid membrane;CC:photosynthetic membrane;…	GO:0009314;GO:0006091;GO:0009987;GO:0009768;GO:0008150;GO:0008152;GO:0009765;GO:0009628;GO:0009416;GO:0050896;GO:0044237GO:0055035;GO:0034357;GO:0042170;GO:0009535;GO:0031090;GO:0016020;GO:0110165;GO:0032991;GO:0042651;GO:0009522;GO:0009523;GO:0009521;GO:0005575;GO:0098796GO:0005488;GO:1901363;GO:0016168;GO:0097159;GO:0046906;GO:0003674	K08914;K14172;K08913;K08912	LHCB3;LHCB7;LHCB2;LHCB1	csin00196;csin01100	Photosynthesis - antenna proteins;Metabolic pathways	ENOG410YIPW	S:Function unknown	PF00504.24	Chloroa_b-bind	Chlorophyll A-B binding protein	chloroplast
A0A4S4D5B8	TEA_029174	N(6)-L-threonylcarbamoyladenine synthase	-	N(6)-L-threonylcarbamoyladenine synthase OS=Camellia sinensis var. sinensis OX=542762 GN=TEA_029174 PE=4 SV=1	1e-05	-16.61	0.001763	down	yes	33918	52632.9	38590.2	0	0	0	0	41713.7	BP:nucleic acid metabolic process;BP:cellular nitrogen compound metabolic process;BP:nitrogen compound metabolic process;BP:tRNA processing;BP:ncRNA metabolic process;BP:organic cyclic compound metabolic process;BP:nucleobase-containing compound metabolic process;BP:response to external biotic stimulus;BP:response to other organism;BP:interspecies interaction between organisms;BP:organic substanc…	GO:0090304;GO:0034641;GO:0006807;GO:0008033;GO:0034660;GO:1901360;GO:0006139;GO:0043207;GO:0051707;GO:0044419;GO:0071704;GO:0034470;GO:0009987;GO:0006725;GO:0006952;GO:0006950;GO:0008150;GO:0008152;GO:0046483;GO:0016070;GO:0044238;GO:0009607;GO:0009605;GO:0050896;GO:0044237;GO:0043170;GO:0006399;GO:0006396GO:0016021;GO:0110165;GO:0031224;GO:0005575GO:0043531;GO:0061711;GO:0003674;GO:0005488;GO:00…	K13457	RPM1, RPS3	csin04626	Plant-pathogen interaction	COG4886	S:Function unknown	PF00931.25;PF00814.28;PF18052.4	NB-ARC;TsaD;Rx_N	NB-ARC domain;tRNA N6-adenosine threonylcarbamoyltransferase;Rx N-terminal domain	cytoplasmic
A0A7J7G682	HYC85_027362	UPF0481 protein	-	Uncharacterized protein OS=Camellia sinensis OX=4442 GN=HYC85_027362 PE=4 SV=1	1e-05	-16.61	0.02127	down	yes	18834	52716.4	36347.4	0	0	0	0	35965.9	CC:cellular_component;CC:integral component of membrane;CC:cellular anatomical entity;CC:intrinsic component of membrane	GO:0005575;GO:0016021;GO:0110165;GO:0031224	------	------	------	------	------	------	PF03140.18	DUF247	Plant protein of unknown function	mitochondrial
A0A4S4E6K1	TEA_018853	VOC domain-containing protein	-	VOC domain-containing protein OS=Camellia sinensis var. sinensis OX=542762 GN=TEA_018853 PE=4 SV=1	1e-05	-16.61	7.588e-05	down	yes	25544	24695.4	29869	0	0	0	0	26702.8	MF:catalytic activity;MF:lyase activity;MF:molecular_function;MF:transferase activity	GO:0003824;GO:0016829;GO:0003674;GO:0016740	------	------	------	------	ENOG41120WB	S:Function unknown	PF00903.28;PF12681.10	Glyoxalase;Glyoxalase_2	Glyoxalase/Bleomycin resistance protein/Dioxygenase superfamily;Glyoxalase-like domain	cytoplasmic
A0A7J7FXW8	HYC85_028992	WD_REPEATS_REGION domain-containing protein	-	Anaphase-promoting complex subunit 4 WD40 domain-containing protein OS=Camellia sinensis OX=4442 GN=HYC85_028992 PE=4 SV=1	1e-05	-16.61	0.01336	down	yes	12367	29042.4	28955.8	0	0	0	0	23455	CC:cellular_component;CC:macromolecular complex;CC:ribonucleoprotein complex	GO:0005575;GO:0032991;GO:1990904	------	------	------	------	ENOG410XQ72	S:Function unknown	PF00400.35	WD40	WD domain, G-beta repeat	mitochondrial
A0A4S4D8N8	TEA_005035	Pollen Ole e 1 allergen and extensin family protein	-	Uncharacterized protein OS=Camellia sinensis var. sinensis OX=542762 GN=TEA_005035 PE=3 SV=1	1e-05	-16.61	9.845e-09	down	yes	23126	23493.2	23001	0	0	0	0	23206.7	CC:cellular_component;CC:integral component of membrane;CC:cellular anatomical entity;CC:intrinsic component of membrane;CC:extracellular space	GO:0005575;GO:0016021;GO:0110165;GO:0031224;GO:0005615	------	------	------	------	ENOG410YRT5	S:Function unknown	PF01190.20	Pollen_Ole_e_1	Pollen protein Ole e 1 like	Golgi apparatus
A0A4S4EDA4	TEA_009531	LRAT domain-containing protein	-	LRAT domain-containing protein OS=Camellia sinensis var. sinensis OX=542762 GN=TEA_009531 PE=4 SV=1	1e-05	-16.61	1.799e-05	down	yes	20913	24034	23383	0	0	0	0	22776.7	MF:catalytic activity;MF:transferase activity;MF:transferase activity, transferring acyl groups;MF:molecular_function	GO:0003824;GO:0016740;GO:0016746;GO:0003674	------	------	------	------	ENOG410XNRZ	S:Function unknown	PF04970.16	LRAT	Lecithin retinol acyltransferase	plasma membrane
A0A4S4DFM0	TEA_020787	Protein PHLOEM PROTEIN 2-LIKE A9-like	-	Protein PHLOEM PROTEIN 2-LIKE A9 OS=Camellia sinensis var. sinensis OX=542762 GN=TEA_020787 PE=4 SV=1	1e-05	-16.61	0.01109	down	yes	11813	27095.2	24690.5	0	0	0	0	21199.6	------	------	------	------	------	------	ENOG410YWN9	S:Function unknown	PF14299.9	PP2	Phloem protein 2	cytoplasmic
A0A7J7GWW3	HYC85_018073	Fe2OG dioxygenase domain-containing protein	-	Fe2OG dioxygenase domain-containing protein OS=Camellia sinensis OX=4442 GN=HYC85_018073 PE=3 SV=1	1e-05	-16.61	0.000111	down	yes	18401	22905.8	22194.4	0	0	0	0	21167.1	BP:organic substance metabolic process;BP:methylation;BP:organic substance biosynthetic process;BP:biosynthetic process;BP:biological_process;BP:metabolic processMF:cation binding;MF:oxidoreductase activity, acting on paired donors, with incorporation or reduction of molecular oxygen;MF:ion binding;MF:catalytic activity;MF:transferase activity;MF:transferase activity, transferring one-carbon grou…	GO:0071704;GO:0032259;GO:1901576;GO:0009058;GO:0008150;GO:0008152GO:0043169;GO:0016705;GO:0043167;GO:0003824;GO:0016740;GO:0016741;GO:0003674;GO:0005488;GO:0008168;GO:0046872;GO:0016491	------	------	------	------	COG3491	U:Intracellular trafficking, secretion, and vesicular transport	PF03171.23;PF14226.9	2OG-FeII_Oxy;DIOX_N	2OG-F;non-haem dioxygenase in morphine synthesis N-terminal	cytoplasmic
A0A4S4EFR9	TEA_023838	Pentatricopeptide repeat-containing protein	-	Pentacotripeptide-repeat region of PRORP domain-containing protein OS=Camellia sinensis var. sinensis OX=542762 GN=TEA_023838 PE=4 SV=1	1e-05	-16.61	0.007257	down	yes	24957.7	18228	12272	0	0	0	0	18485.9	CC:cellular_component;CC:integral component of membrane;CC:cellular anatomical entity;CC:intrinsic component of membrane	GO:0005575;GO:0016021;GO:0110165;GO:0031224	------	------	------	------	------	------	PF13041.9;PF12854.10;PF01535.23;PF13812.9;PF17177.7;PF10037.12	PPR_2;PPR_1;PPR;PPR_3;PPR_long;MRP-S27	PPR repeat family;PPR repeat;PPR repeat;Pentatricopeptide repeat domain;Pentacotripeptide-repeat region of PRORP;Mitochondrial 28S ribosomal protein S27	cytoplasmic
A0A7J7GS78	HYC85_019926	Zinc finger CCCH domain-containing protein 12-like	-	C3H1-type domain-containing protein OS=Camellia sinensis OX=4442 GN=HYC85_019926 PE=4 SV=1	1e-05	-16.61	0.0003051	down	yes	18592	20948.3	15529	0	0	0	0	18356.4	MF:cation binding;MF:sequence-specific double-stranded DNA binding;MF:sequence-specific DNA binding;MF:organic cyclic compound binding;MF:RNA binding;MF:regulatory region nucleic acid binding;MF:ion binding;MF:transcription regulatory region sequence-specific DNA binding;MF:binding;MF:nucleic acid binding;MF:DNA binding;MF:molecular_function;MF:double-stranded DNA binding;MF:metal ion binding;MF:…	GO:0043169;GO:1990837;GO:0043565;GO:0097159;GO:0003723;GO:0001067;GO:0043167;GO:0000976;GO:0005488;GO:0003676;GO:0003677;GO:0003674;GO:0003690;GO:0046872;GO:1901363;GO:0003729	------	------	------	------	COG5063	S:Function unknown	PF00642.27;PF18044.4;PF18345.4;PF16131.8	zf-CCCH;zf-CCCH_4;zf_CCCH_4;Torus	Zinc finger C-x8-C-x5-C-x3-H type;CCCH-type zinc finger;Zinc finger domain;Torus domain	cytoplasmic
A0A4S4DAV9	TEA_001101	TPR_REGION domain-containing protein	-	Uncharacterized protein OS=Camellia sinensis var. sinensis OX=542762 GN=TEA_001101 PE=4 SV=1	1e-05	-16.61	0.002364	down	yes	15068.1	21995.2	14101	0	0	0	0	17054.7	BP:RNA metabolic process;BP:nucleobase-containing compound metabolic process;BP:primary metabolic process;BP:cellular process;BP:cellular aromatic compound metabolic process;BP:cellular metabolic process;BP:macromolecule metabolic process;BP:nucleic acid metabolic process;BP:organic substance metabolic process;BP:cellular nitrogen compound metabolic process;BP:nitrogen compound metabolic process;…	GO:0016070;GO:0006139;GO:0044238;GO:0009987;GO:0006725;GO:0044237;GO:0043170;GO:0090304;GO:0071704;GO:0034641;GO:0006807;GO:0008150;GO:1901360;GO:0008152;GO:0006396;GO:0046483	------	------	------	------	ENOG410YKFM	S:Function unknown	PF14559.9;PF13431.9	TPR_19;TPR_17	Tetratricopeptide repeat;Tetratricopeptide repeat	mitochondrial
A0A4S4D7V1	TEA_006005	FTCD_N domain-containing protein	-	Formiminotransferase N-terminal subdomain domain-containing protein OS=Camellia sinensis var. sinensis OX=542762 GN=TEA_006005 PE=4 SV=1	1e-05	-16.61	0.0004168	down	yes	19130.1	13825	16760	0	0	0	0	16571.7	MF:anion binding;MF:modified amino acid binding;MF:organic acid binding;MF:amide binding;MF:folic acid binding;MF:carboxylic acid binding;MF:vitamin binding;MF:ion binding;MF:small molecule binding;MF:catalytic activity;MF:transferase activity;MF:molecular_function;MF:binding;MF:organic cyclic compound binding;MF:heterocyclic compound binding	GO:0043168;GO:0072341;GO:0043177;GO:0033218;GO:0005542;GO:0031406;GO:0019842;GO:0043167;GO:0036094;GO:0003824;GO:0016740;GO:0003674;GO:0005488;GO:0097159;GO:1901363	------	------	------	------	COG3643	O:Posttranslational modification, protein turnover, chaperones	PF07837.15	FTCD_N	Formiminotransferase domain, N-terminal subdomain	cytoplasmic
A0A7J7I5Y6	HYC85_001023	Protein kinase domain-containing protein	-	Protein kinase domain-containing protein OS=Camellia sinensis OX=4442 GN=HYC85_001023 PE=4 SV=1	1e-05	-16.61	9.119e-06	down	yes	14137	12554	13722.9	0	0	0	0	13471.3	BP:phosphorylation;BP:nitrogen compound metabolic process;BP:signal transduction;BP:regulation of biological process;BP:organic substance metabolic process;BP:biological regulation;BP:protein phosphorylation;BP:cellular process;BP:regulation of cellular process;BP:macromolecule modification;BP:protein modification process;BP:biological_process;BP:metabolic process;BP:primary metabolic process;BP:…	GO:0016310;GO:0006807;GO:0007165;GO:0050789;GO:0071704;GO:0065007;GO:0006468;GO:0009987;GO:0050794;GO:0043412;GO:0036211;GO:0008150;GO:0008152;GO:0044238;GO:1901564;GO:0019538;GO:0044237;GO:0043170;GO:0006796;GO:0006793GO:0031224;GO:0016021;GO:0110165;GO:0005575GO:0035639;GO:1901363;GO:0003674;GO:0043167;GO:0043168;GO:0097367;GO:0000166;GO:0004674;GO:0016740;GO:1901265;GO:0004672;GO:0017076;GO:00…	------	------	------	------	COG0515	T:Signal transduction mechanisms	PF00069.28;PF07714.20	Pkinase;PK_Tyr_Ser-Thr	Protein kinase domain;Protein tyrosine and serine/threonine kinase	nuclear
A0A4S4D8V7	TEA_022116	Protein kinase domain-containing protein	-	Protein kinase domain-containing protein OS=Camellia sinensis var. sinensis OX=542762 GN=TEA_022116 PE=3 SV=1	1e-05	-16.61	0.000135	down	yes	14736	11602	13800	0	0	0	0	13379.3	BP:phosphorylation;BP:nitrogen compound metabolic process;BP:organic substance metabolic process;BP:protein phosphorylation;BP:cellular process;BP:macromolecule modification;BP:protein modification process;BP:biological_process;BP:metabolic process;BP:primary metabolic process;BP:organonitrogen compound metabolic process;BP:cellular metabolic process;BP:macromolecule metabolic process;BP:protein …	GO:0016310;GO:0006807;GO:0071704;GO:0006468;GO:0009987;GO:0043412;GO:0036211;GO:0008150;GO:0008152;GO:0044238;GO:1901564;GO:0044237;GO:0043170;GO:0019538;GO:0006796;GO:0006793GO:0016020;GO:0110165;GO:0005886;GO:0005575GO:0035639;GO:0003674;GO:0005488;GO:0043167;GO:1901363;GO:1901265;GO:0043168;GO:0097367;GO:0000166;GO:0004674;GO:0016740;GO:0004672;GO:0017076;GO:0016301;GO:0140096;GO:0036094;GO:00…	------	------	------	------	COG0515	S:Function unknown	PF00069.28;PF07714.20	Pkinase;PK_Tyr_Ser-Thr	Protein kinase domain;Protein tyrosine and serine/threonine kinase	cytoplasmic
A0A4S4EI96	TEA_005787	BAH domain-containing protein	-	BAH domain-containing protein OS=Camellia sinensis var. sinensis OX=542762 GN=TEA_005787 PE=3 SV=1	1e-05	-16.61	0.001467	down	yes	11792.5	7872	12092	0	0	0	0	10585.5	BP:phosphorylation;BP:nitrogen compound metabolic process;BP:response to external biotic stimulus;BP:interspecies interaction between organisms;BP:organic substance metabolic process;BP:protein phosphorylation;BP:cellular process;BP:defense response;BP:defense response to fungus;BP:macromolecule modification;BP:protein modification process;BP:biological_process;BP:metabolic process;BP:response to…	GO:0016310;GO:0006807;GO:0043207;GO:0044419;GO:0071704;GO:0006468;GO:0009987;GO:0006952;GO:0050832;GO:0043412;GO:0036211;GO:0008150;GO:0008152;GO:0009607;GO:0051707;GO:0044238;GO:1901564;GO:0009605;GO:0019538;GO:0009620;GO:0050896;GO:0006950;GO:0044237;GO:0043170;GO:0006796;GO:0006793;GO:0098542GO:0031224;GO:0016021;GO:0016020;GO:0110165;GO:0005886;GO:0005575GO:0016796;GO:0035639;GO:0016895;GO:00…	K17815	EXO5	------	------	ENOG4111IID	S:Function unknown	PF09810.12	Exo5	Exonuclease V - a 5' deoxyribonuclease	nuclear
A0A7J7G889	HYC85_027250	Aurora kinase	-	Aurora kinase OS=Camellia sinensis OX=4442 GN=HYC85_027250 PE=3 SV=1	1e-05	-16.61	0.0004834	down	yes	10290.3	8071.32	7588	0	0	0	0	8649.88	BP:phosphorylation;BP:mitotic cell cycle process;BP:nitrogen compound metabolic process;BP:regulation of cell division;BP:cellular component organization or biogenesis;BP:organic substance metabolic process;BP:regulation of cell cycle process;BP:cellular component organization;BP:regulation of biological process;BP:biological regulation;BP:regulation of cytokinesis;BP:microtubule cytoskeleton org…	GO:0016310;GO:1903047;GO:0006807;GO:0051302;GO:0071840;GO:0071704;GO:0010564;GO:0016043;GO:0050789;GO:0065007;GO:0032465;GO:1902850;GO:0006468;GO:0009987;GO:0043412;GO:0036211;GO:0008150;GO:0008152;GO:0007010;GO:0050794;GO:0006996;GO:0044238;GO:0007017;GO:1901564;GO:0007051;GO:0019538;GO:0022402;GO:0051726;GO:0007052;GO:0044237;GO:0043170;GO:0006796;GO:0006793;GO:0000226GO:0099512;GO:0099513;GO:0…	K08850	AURKX	------	------	ENOG410XNRB	T:Signal transduction mechanisms	PF00069.28;PF07714.20	Pkinase;PK_Tyr_Ser-Thr	Protein kinase domain;Protein tyrosine and serine/threonine kinase	chloroplast
A0A7J7H342	HYC85_013336	C3H1-type domain-containing protein	-	C3H1-type domain-containing protein OS=Camellia sinensis OX=4442 GN=HYC85_013336 PE=4 SV=1	1e-05	-16.61	0.00488	down	yes	6238	11160.6	7523	0	0	0	0	8307.19	BP:regulation of primary metabolic process;BP:regulation of metabolic process;BP:regulation of macromolecule metabolic process;BP:biological_process;BP:biological regulation;BP:regulation of biological process;BP:regulation of nitrogen compound metabolic processMF:cation binding;MF:molecular_function;MF:ion binding;MF:binding;MF:metal ion binding	GO:0080090;GO:0019222;GO:0060255;GO:0008150;GO:0065007;GO:0050789;GO:0051171GO:0043169;GO:0003674;GO:0043167;GO:0005488;GO:0046872	------	------	------	------	ENOG410XR0Z	L:Replication, recombination and repair	PF00023.33;PF13637.9;PF12796.10;PF13606.9	Ank;Ank_4;Ank_2;Ank_3	Ankyrin repeat;Ankyrin repeats;Ankyrin repeats;Ankyrin repeat	cytoplasmic

## Sheet: Details Table FTL-FWL
Accession	Symbol	Protein Name	Entrez ID	Description	FC(FTL/FWL)	Log2FC(FTL/FWL)	P_value(FTL/FWL)	Regulate	Significant	FWL1	FWL2	FWL3	FTL1	FTL2	FTL3	FTL	FWL	GO Term	GO ID	KO ID	KO Name	Pathway ID	Pathway_defition	EggNOG ID	EggNOG_Functional Categories	Pfam ID	Domain	Domain Description	Subcellular Loc	Unique Peptides	Coverage %
A0A4S4DBP7	TEA_017538	AA_TRNA_LIGASE_II domain-containing protein	-	Aminoacyl-transfer RNA synthetases class-II family profile domain-containing protein OS=Camellia sinensis var. sinensis OX=542762 GN=TEA_017538 PE=4 SV=1	2.211	1.145	0.0228	up	yes	6766502	6147179	1696635	10084751	11355039	10861781	1.07672e+07	4.87011e+06	BP:lysyl-tRNA aminoacylation;BP:carboxylic acid metabolic process;BP:nucleic acid metabolic process;BP:cellular nitrogen compound metabolic process;BP:nitrogen compound metabolic process;BP:small molecule metabolic process;BP:ncRNA metabolic process;BP:organic cyclic compound metabolic process;BP:nucleobase-containing compound metabolic process;BP:cellular amino acid metabolic process;BP:organic …	GO:0006430;GO:0019752;GO:0090304;GO:0034641;GO:0006807;GO:0044281;GO:0034660;GO:1901360;GO:0006139;GO:0006520;GO:0071704;GO:0016070;GO:0009987;GO:0006725;GO:0008150;GO:0008152;GO:0043436;GO:0046483;GO:0044238;GO:1901564;GO:0006082;GO:0044237;GO:0043170;GO:0006399;GO:0043038;GO:0043039;GO:0006418GO:0005737;GO:0110165;GO:0005575GO:0035639;GO:0003674;GO:0003676;GO:0003677;GO:0043167;GO:1901363;GO:00…	K04567	KARS, lysS	csin00970	Aminoacyl-tRNA biosynthesis	COG1190	S:Function unknown	PF00152.23;PF01336.28	tRNA-synt_2;tRNA_anti-codon	tRNA synthetases class II;OB-fold nucleic acid binding domain	cytoplasmic
A0A4S4DU35	TEA_014121	Lipoxygenase	-	Lipoxygenase OS=Camellia sinensis var. sinensis OX=542762 GN=TEA_014121 PE=3 SV=1	0.4378	-1.192	0.04869	down	yes	10709848	5754093	10554426	5510827	3267706	3049666	3942733	9.00612e+06	BP:fatty acid biosynthetic process;BP:lipid oxidation;BP:fatty acid metabolic process;BP:carboxylic acid metabolic process;BP:oxylipin metabolic process;BP:cellular biosynthetic process;BP:small molecule metabolic process;BP:small molecule biosynthetic process;BP:monocarboxylic acid biosynthetic process;BP:organic substance biosynthetic process;BP:organic substance metabolic process;BP:lipid meta…	GO:0006633;GO:0034440;GO:0006631;GO:0019752;GO:0031407;GO:0044249;GO:0044281;GO:0044283;GO:0072330;GO:1901576;GO:0071704;GO:0006629;GO:0009987;GO:0032787;GO:0009058;GO:0008150;GO:0008152;GO:0043436;GO:0044255;GO:0030258;GO:0008610;GO:0044238;GO:0031408;GO:0006082;GO:0046394;GO:0016053;GO:0044237GO:0003674;GO:0016701;GO:0016491;GO:0016702;GO:0043167;GO:0046872;GO:0043169;GO:0003824;GO:0051213;GO:0…	K00454;K15718	LOX2S;LOX1_5	csin00592;csin01110;csin01100;csin00591	alpha-Linolenic acid metabolism;Biosynthesis of secondary metabolites;Metabolic pathways;Linoleic acid metabolism	ENOG410YN4N	O:Posttranslational modification, protein turnover, chaperones	PF00305.22;PF01477.26	Lipoxygenase;PLAT	Lipoxygenase;PLAT/LH2 domain	cytoplasmic
A0A4S4DSL3	TEA_019788	Agmatine deiminase	-	Agmatine deiminase OS=Camellia sinensis var. sinensis OX=542762 GN=TEA_019788 PE=3 SV=1	0.3603	-1.473	0.0001024	down	yes	7424080	8445158	7646047	2911364	2928002	2632297	2.82389e+06	7.83843e+06	BP:polyamine biosynthetic process;BP:polyamine metabolic process;BP:cellular biogenic amine biosynthetic process;BP:cellular nitrogen compound metabolic process;BP:nitrogen compound metabolic process;BP:organic substance biosynthetic process;BP:organic substance metabolic process;BP:putrescine biosynthetic process;BP:amine metabolic process;BP:amine biosynthetic process;BP:putrescine metabolic pr…	GO:0006596;GO:0006595;GO:0042401;GO:0034641;GO:0006807;GO:1901576;GO:0071704;GO:0009446;GO:0009308;GO:0009309;GO:0009445;GO:0009987;GO:0044106;GO:0009058;GO:0008150;GO:0008152;GO:0044271;GO:1901564;GO:1901566;GO:0006576;GO:0044249;GO:0044237GO:0003824;GO:0003674;GO:0016787;GO:0047632;GO:0016813;GO:0016810;GO:0004668	K10536	aguA	csin00330;csin01100	Arginine and proline metabolism;Metabolic pathways	COG2957	E:Amino acid transport and metabolism	PF04371.18	PAD_porph	Porphyromonas-type peptidyl-arginine deiminase	cytoplasmic
A0A7J7G360	HYC85_030219	Agmatine deiminase	-	Agmatine deiminase OS=Camellia sinensis OX=4442 GN=HYC85_030219 PE=3 SV=1	0.3463	-1.53	8.808e-05	down	yes	7577545	8531299	7610512	2796930	2832623	2585149	2738234	7906452	BP:polyamine biosynthetic process;BP:polyamine metabolic process;BP:cellular biogenic amine biosynthetic process;BP:cellular nitrogen compound metabolic process;BP:nitrogen compound metabolic process;BP:organic substance biosynthetic process;BP:organic substance metabolic process;BP:putrescine biosynthetic process;BP:amine metabolic process;BP:amine biosynthetic process;BP:putrescine metabolic pr…	GO:0006596;GO:0006595;GO:0042401;GO:0034641;GO:0006807;GO:1901576;GO:0071704;GO:0009446;GO:0009308;GO:0009309;GO:0009445;GO:0009987;GO:0044106;GO:0009058;GO:0008150;GO:0008152;GO:0044271;GO:1901564;GO:1901566;GO:0006576;GO:0044249;GO:0044237GO:0003824;GO:0003674;GO:0016787;GO:0047632;GO:0016813;GO:0016810;GO:0004668	K10536	aguA	csin00330;csin01100	Arginine and proline metabolism;Metabolic pathways	COG2957	E:Amino acid transport and metabolism	PF04371.18	PAD_porph	Porphyromonas-type peptidyl-arginine deiminase	ER
A0A4S4D2X5	TEA_025159	AAA domain-containing protein	-	AAA+ ATPase domain-containing protein OS=Camellia sinensis var. sinensis OX=542762 GN=TEA_025159 PE=3 SV=1	0.233	-2.102	3.595e-06	down	yes	7923480	8065481	7550483	1781714	1742082	1960751	1.82818e+06	7.84648e+06	BP:response to stress;BP:biological_process;BP:response to stimulusCC:intrinsic component of membrane;CC:integral component of membrane;CC:cellular anatomical entity;CC:cellular_componentMF:purine ribonucleoside triphosphate binding;MF:molecular_function;MF:binding;MF:ATPase activity;MF:ion binding;MF:heterocyclic compound binding;MF:anion binding;MF:nucleotide binding;MF:nucleoside phosphate bin…	GO:0006950;GO:0008150;GO:0050896GO:0031224;GO:0016021;GO:0110165;GO:0005575GO:0035639;GO:0003674;GO:0005488;GO:0016887;GO:0043167;GO:1901363;GO:0043168;GO:0000166;GO:1901265;GO:0017076;GO:0016787;GO:0017111;GO:0036094;GO:0003824;GO:0016818;GO:0030554;GO:0097367;GO:0097159;GO:0016817;GO:0016462;GO:0032559;GO:0005524;GO:0032555;GO:0032553	------	------	------	------	COG0465	U:Intracellular trafficking, secretion, and vesicular transport	PF14363.9;PF00004.32	AAA_assoc;AAA	Domain associated at C-terminal with AAA;ATPase family associated with various cellular activities	nuclear
A0A4S4DBX2	TEA_003404	Lipoxygenase	-	Lipoxygenase OS=Camellia sinensis var. sinensis OX=542762 GN=TEA_003404 PE=3 SV=1	0.4697	-1.09	0.01836	down	yes	4277756	6225990	6938760	2925112	2678851	2589382	2731115	5.81417e+06	BP:fatty acid biosynthetic process;BP:fatty acid metabolic process;BP:carboxylic acid metabolic process;BP:oxylipin metabolic process;BP:cellular biosynthetic process;BP:small molecule metabolic process;BP:small molecule biosynthetic process;BP:monocarboxylic acid biosynthetic process;BP:organic substance biosynthetic process;BP:organic substance metabolic process;BP:lipid metabolic process;BP:ce…	GO:0006633;GO:0006631;GO:0019752;GO:0031407;GO:0044249;GO:0044281;GO:0044283;GO:0072330;GO:1901576;GO:0071704;GO:0006629;GO:0009987;GO:0032787;GO:0009058;GO:0008150;GO:0008152;GO:0043436;GO:0044255;GO:0008610;GO:0044238;GO:0031408;GO:0006082;GO:0046394;GO:0016053;GO:0044237GO:0003674;GO:0016701;GO:0016491;GO:0016702;GO:0043167;GO:0046872;GO:0043169;GO:0003824;GO:0051213;GO:0005488	K00454	LOX2S	csin00592;csin01110;csin01100;csin00591	alpha-Linolenic acid metabolism;Biosynthesis of secondary metabolites;Metabolic pathways;Linoleic acid metabolism	ENOG410YN4N	S:Function unknown	PF00305.22	Lipoxygenase	Lipoxygenase	cytoplasmic
A0A7J7HZS5	HYC85_005200	Zinc finger, CCHC-type	-	Reverse transcriptase zinc-binding domain-containing protein OS=Camellia sinensis OX=4442 GN=HYC85_005200 PE=4 SV=1	0.4213	-1.247	1.488e-06	down	yes	5885942	6025065	5988681	2576997	2383617	2579635	2.51342e+06	5.96656e+06	CC:cellular_component;CC:macromolecular complex;CC:ribonucleoprotein complex;CC:spliceosomal complexMF:transition metal ion binding;MF:cation binding;MF:organic cyclic compound binding;MF:ion binding;MF:molecular_function;MF:zinc ion binding;MF:nucleic acid binding;MF:metal ion binding;MF:heterocyclic compound binding;MF:binding	GO:0005575;GO:0032991;GO:1990904;GO:0005681GO:0046914;GO:0043169;GO:0097159;GO:0043167;GO:0003674;GO:0008270;GO:0003676;GO:0046872;GO:1901363;GO:0005488	K13104	ZNF830, CCDC16	------	------	ENOG4111GTR	S:Function unknown	PF13966.9	zf-RVT	zinc-binding in reverse transcriptase	nuclear
A0A4V3WKS6	TEA_028617	Coiled-coil domain-containing protein 16	-	Uncharacterized protein OS=Camellia sinensis var. sinensis OX=542762 GN=TEA_028617 PE=4 SV=1	0.4166	-1.263	8.094e-06	down	yes	5892899	6068789	5728004	2398347	2386628	2584693	2456556	5896564	CC:cellular_component;CC:macromolecular complex;CC:ribonucleoprotein complex;CC:spliceosomal complexMF:transition metal ion binding;MF:cation binding;MF:organic cyclic compound binding;MF:ion binding;MF:molecular_function;MF:zinc ion binding;MF:nucleic acid binding;MF:metal ion binding;MF:heterocyclic compound binding;MF:binding	GO:0005575;GO:0032991;GO:1990904;GO:0005681GO:0046914;GO:0043169;GO:0097159;GO:0043167;GO:0003674;GO:0008270;GO:0003676;GO:0046872;GO:1901363;GO:0005488	K13104	ZNF830, CCDC16	------	------	ENOG4111GTR	S:Function unknown	------	------	------	nuclear
A0A4S4E944	TEA_011521	U-box domain-containing protein 12-like	-	U-box domain-containing protein OS=Camellia sinensis var. sinensis OX=542762 GN=TEA_011521 PE=4 SV=1	0.1962	-2.35	1.35e-06	down	yes	6824812	6896855	6565875	1201476	1392889	1386448	1.32694e+06	6762514	------	------	K08332	VAC8	------	------	ENOG4111IDD	S:Function unknown	PF00514.26	Arm	Armadillo/beta-catenin-like repeat	chloroplast
A0A7J7HW44	HYC85_009014	eIF3_p135 domain-containing protein	-	CLU central domain-containing protein OS=Camellia sinensis OX=4442 GN=HYC85_009014 PE=4 SV=1	2.3	1.202	6.162e-07	up	yes	2449575	2514458	2353746	5656974	5623309	5547656	5609313	2.43926e+06	BP:organelle organization;BP:cellular process;BP:cellular component organization;BP:biological_process;BP:organelle localization;BP:localization;BP:cellular component organization or biogenesisCC:cytoplasm;CC:cellular_component;CC:cellular anatomical entity	GO:0006996;GO:0009987;GO:0016043;GO:0008150;GO:0051640;GO:0051179;GO:0071840GO:0005737;GO:0005575;GO:0110165	K03255	TIF31, CLU1	------	------	ENOG410XQUQ	S:Function unknown	PF13424.9;PF12807.10;PF13374.9	TPR_12;eIF3_p135;TPR_10	Tetratricopeptide repeat;Translation initiation factor eIF3 subunit 135;Tetratricopeptide repeat	cytoplasmic
A0A7J7HT70	HYC85_008092	Ethylene-insensitive protein 2	-	Ethylene-insensitive protein 2 OS=Camellia sinensis OX=4442 GN=HYC85_008092 PE=3 SV=1	0.3289	-1.604	0.0003599	down	yes	5808172	6732432	5584785	1822842	2027453	2110478	1.98692e+06	6.0418e+06	BP:signal transduction;BP:intracellular signal transduction;BP:regulation of biological process;BP:hormone-mediated signaling pathway;BP:phosphorelay signal transduction system;BP:biological regulation;BP:cellular process;BP:regulation of cellular process;BP:biological_process;BP:ethylene-activated signaling pathwayCC:intrinsic component of membrane;CC:integral component of membrane;CC:cellular a…	GO:0007165;GO:0035556;GO:0050789;GO:0009755;GO:0000160;GO:0065007;GO:0009987;GO:0050794;GO:0008150;GO:0009873GO:0031224;GO:0016021;GO:0110165;GO:0005575GO:0003674;GO:0015075;GO:0015318;GO:0046873;GO:0008324;GO:0005215;GO:0022890;GO:0022857	K14513;K21398	EIN2;SLC11A2, DMT1, NRAMP2	csin04075;csin04016	Plant hormone signal transduction;MAPK signaling pathway - plant	COG1914	P:Inorganic ion transport and metabolism	PF01566.21	Nramp	Natural resistance-associated macrophage protein	ER
A0A4S4DT55	TEA_000831	Protein kinase domain-containing protein	-	Protein kinase domain-containing protein OS=Camellia sinensis var. sinensis OX=542762 GN=TEA_000831 PE=4 SV=1	0.4894	-1.031	0.03344	down	yes	5936016	6414476	3651248	2663362	2701562	2465804	2.61024e+06	5.33391e+06	BP:phosphorylation;BP:nitrogen compound metabolic process;BP:organic substance metabolic process;BP:protein phosphorylation;BP:cellular process;BP:macromolecule modification;BP:protein modification process;BP:biological_process;BP:metabolic process;BP:primary metabolic process;BP:organonitrogen compound metabolic process;BP:protein metabolic process;BP:cellular metabolic process;BP:macromolecule …	GO:0016310;GO:0006807;GO:0071704;GO:0006468;GO:0009987;GO:0043412;GO:0036211;GO:0008150;GO:0008152;GO:0044238;GO:1901564;GO:0019538;GO:0044237;GO:0043170;GO:0006796;GO:0006793GO:0035639;GO:0003674;GO:0005488;GO:0043167;GO:1901363;GO:1901265;GO:0043168;GO:0000166;GO:0016740;GO:0004672;GO:0017076;GO:0005524;GO:0016301;GO:0140096;GO:0036094;GO:0003824;GO:0016772;GO:0030554;GO:0097159;GO:0097367;GO:0…	------	------	------	------	COG0515	K:Transcription	PF07714.20;PF00069.28	PK_Tyr_Ser-Thr;Pkinase	Protein tyrosine and serine/threonine kinase;Protein kinase domain	cytoplasmic
A0A7J7G7X0	HYC85_024345	Far upstream element-binding protein 2	-	K Homology domain-containing protein OS=Camellia sinensis OX=4442 GN=HYC85_024345 PE=4 SV=1	0.4565	-1.131	0.0001613	down	yes	5277810	5568427	5403053	2729670	2601473	2086393	2472512	5416430	BP:regulation of metabolic process;BP:regulation of macromolecule metabolic process;BP:regulation of biological process;BP:biological regulation;BP:biological_process;BP:regulation of gene expressionCC:cytoplasm;CC:cellular_component;CC:cellular anatomical entityMF:molecular_function;MF:organic cyclic compound binding;MF:heterocyclic compound binding;MF:RNA binding;MF:nucleic acid binding;MF:mRNA…	GO:0019222;GO:0060255;GO:0050789;GO:0065007;GO:0008150;GO:0010468GO:0005737;GO:0005575;GO:0110165GO:0003674;GO:0097159;GO:1901363;GO:0003723;GO:0003676;GO:0003729;GO:0005488	K13210	FUBP	------	------	ENOG410XZYE	S:Function unknown	PF00013.32;PF07650.20;PF13083.9	KH_1;KH_2;KH_4	KH domain;KH domain;KH domain	cytoplasmic
A0A7J7GKN9	HYC85_021638	Spermidine/putrescine ABC transporter substrate-binding protein	-	Uncharacterized protein OS=Camellia sinensis OX=4442 GN=HYC85_021638 PE=4 SV=1	0.4684	-1.094	0.04182	down	yes	5358850	5481138	5243853	1551904	4436190	1545183	2.51109e+06	5.36128e+06	BP:cellular component organization or biogenesis;BP:plastid organization;BP:cellular component organization;BP:nitrogen compound transport;BP:organic substance transport;BP:cellular process;BP:polyamine transport;BP:transport;BP:biological_process;BP:establishment of localization;BP:localization;BP:organelle organizationCC:intracellular organelle;CC:periplasmic space;CC:membrane-bounded organelle…	GO:0071840;GO:0009657;GO:0016043;GO:0071705;GO:0071702;GO:0009987;GO:0015846;GO:0006810;GO:0008150;GO:0051234;GO:0051179;GO:0006996GO:0043229;GO:0042597;GO:0043227;GO:0043226;GO:0009536;GO:0110165;GO:0009507;GO:0043231;GO:0005575GO:0003674;GO:0019808;GO:0005488	------	------	------	------	COG0687	E:Amino acid transport and metabolism	PF13343.9;PF13416.9;PF13531.9;PF01547.28	SBP_bac_6;SBP_bac_8;SBP_bac_11;SBP_bac_1	Bacterial extracellular solute-binding protein;Bacterial extracellular solute-binding protein;Bacterial extracellular solute-binding protein;Bacterial extracellular solute-binding protein	nuclear
A0A4V3WPY2	TEA_003394	Aconitate hydratase	-	Aconitase/3-isopropylmalate dehydratase large subunit alpha/beta/alpha domain-containing protein OS=Camellia sinensis var. sinensis OX=542762 GN=TEA_003394 PE=4 SV=1	2.516	1.331	1.54e-05	up	yes	2204941	2201308	2115281	5637022	5555410	5215794	5.46941e+06	2.17384e+06	BP:oxoacid metabolic process;BP:organic substance metabolic process;BP:cellular process;BP:biological_process;BP:metabolic process;BP:organic acid metabolic process;BP:cellular metabolic process;BP:small molecule metabolic processCC:integral component of membrane;CC:intrinsic component of membrane;CC:cellular anatomical entity;CC:cellular_componentMF:molecular_function;MF:binding;MF:cation bindin…	GO:0043436;GO:0071704;GO:0009987;GO:0008150;GO:0008152;GO:0006082;GO:0044237;GO:0044281GO:0016021;GO:0031224;GO:0110165;GO:0005575GO:0003674;GO:0005488;GO:0043169;GO:0051540;GO:0016829;GO:0043167;GO:0046872;GO:0003824;GO:0047780;GO:0051539;GO:0016835;GO:0016836;GO:0003994;GO:0051536	K05387;K01681	GRIP;ACO, acnA	csin00020;csin00630;csin01230;csin01200;csin01210;csin01110;csin01100	Citrate cycl;Glyoxylate and dicarboxylate metabolism;Biosynthesis of amino acids;Carbon metabolism;2-Oxocarboxylic acid metabolism;Biosynthesis of secondary metabolites;Metabolic pathways	COG1048	C:Energy production and conversion	PF00330.23;PF01094.31	Aconitase;ANF_receptor	Aconitase family;Receptor family ligand binding region	cytoplasmic
A0A7J7I2P2	HYC85_006046	SGF29 C-terminal domain-containing protein	-	SGF29 C-terminal domain-containing protein OS=Camellia sinensis OX=4442 GN=HYC85_006046 PE=4 SV=1	2.681	1.423	0.0397	up	yes	43309	3940316	2087798	5195090	5484505	5598833	5.42614e+06	2.02381e+06	BP:transport of virus in multicellular host;BP:interspecies interaction between organisms;BP:transport of virus in host, cell to cell;BP:biological_process;BP:interaction with host;BP:movement in host;BP:migration in host;BP:transport of virus;BP:viral process;BP:symbiosis, encompassing mutualism through parasitismCC:intrinsic component of membrane;CC:integral component of membrane;CC:cellular an…	GO:0046739;GO:0044419;GO:0046740;GO:0008150;GO:0051701;GO:0044000;GO:0044001;GO:0046794;GO:0016032;GO:0044403GO:0031224;GO:0016021;GO:0110165;GO:0033643;GO:0033644;GO:0018995;GO:0005575GO:0035639;GO:0003674;GO:0005488;GO:0003676;GO:0003677;GO:0043167;GO:1901363;GO:0043168;GO:0043169;GO:0005198;GO:1901265;GO:0032559;GO:0046872;GO:0036094;GO:0017076;GO:0030554;GO:0000166;GO:0097159;GO:0097367;GO:00…	K11364	SGF29	------	------	ENOG410ZKD2	S:Function unknown	PF05477.14;PF07039.14;PF00844.21	SURF2;DUF1325;Gemini_coat	Surfeit locus protein 2;SGF29 tudor-like domain;Geminivirus coat protein/nuclear export factor BR1 family	nuclear
A0A7J7FX82	HYC85_029133	FHA domain-containing protein	-	FHA domain-containing protein OS=Camellia sinensis OX=4442 GN=HYC85_029133 PE=4 SV=1	2.835	1.503	0.000329	up	yes	1590924	1986125	2084383	5746314	5448142	4856831	5350429	1887144	CC:organelle membrane;CC:membrane;CC:organelle outer membrane;CC:bounding membrane of organelle;CC:mitochondrial membrane;CC:outer membrane;CC:cellular_component;CC:mitochondrial outer membrane;CC:cellular anatomical entityMF:hydrolase activity;MF:purine ribonucleoside triphosphate binding;MF:hydrolase activity, acting on acid anhydrides;MF:molecular_function;MF:binding;MF:ATPase activity;MF:ion …	GO:0031090;GO:0016020;GO:0031968;GO:0098588;GO:0031966;GO:0019867;GO:0005575;GO:0005741;GO:0110165GO:0016787;GO:0035639;GO:0016817;GO:0003674;GO:0005488;GO:0016887;GO:0043167;GO:1901363;GO:1901265;GO:0043168;GO:0000166;GO:0017076;GO:0005524;GO:0017111;GO:0036094;GO:0003824;GO:0016818;GO:0030554;GO:0097367;GO:0097159;GO:0016462;GO:0032559;GO:0032555;GO:0032553	------	------	------	------	COG0464	O:Posttranslational modification, protein turnover, chaperones	------	------	------	cytoplasmic
A0A7J7G6K5	HYC85_027511	DNA-directed RNA polymerase	-	DNA-directed RNA polymerase OS=Camellia sinensis OX=4442 GN=HYC85_027511 PE=3 SV=1	0.4218	-1.245	0.003985	down	yes	3744909	5051572	3944013	1664743	1808280	1900530	1.79118e+06	4.24683e+06	BP:primary metabolic process;BP:RNA biosynthetic process;BP:nucleobase-containing compound metabolic process;BP:metabolic process;BP:cellular biosynthetic process;BP:cellular nitrogen compound metabolic process;BP:nitrogen compound metabolic process;BP:organic cyclic compound biosynthetic process;BP:organic substance biosynthetic process;BP:organic substance metabolic process;BP:nucleic acid-temp…	GO:0044238;GO:0032774;GO:0006139;GO:0008152;GO:0044249;GO:0034641;GO:0006807;GO:1901362;GO:1901576;GO:0071704;GO:0097659;GO:0018130;GO:0009987;GO:0006725;GO:0009058;GO:0009059;GO:0008150;GO:0034654;GO:0044271;GO:0046483;GO:0016070;GO:0090304;GO:0044237;GO:0043170;GO:0006351;GO:0019438;GO:1901360GO:0030880;GO:0031224;GO:0016021;GO:0110165;GO:1902494;GO:0061695;GO:1990234;GO:0032991;GO:0000428;GO:0…	K03010	RPB2, POLR2B	csin03020	RNA polymerase	COG0085	K:Transcription	PF00562.31;PF04560.23	RNA_pol_Rpb2_6;RNA_pol_Rpb2_7	RNA polymerase Rpb2, domain 6;RNA polymerase Rpb2, domain 7	chloroplast
[truncated: 1,100 more rows]

## Sheet: GO enrichment analysis FWL-FL
Protein Number	GO ID	GO Description	GO Term(Level1)	Ratio_in_study	Ratio_in_pop	Pvalue_uncorrected	Pvalue_corrected
19	GO:0009800	cinnamic acid biosynthetic process	BP	19/161	22/18738	2.4402e-08	5.27084e-06
19	GO:0009803	cinnamic acid metabolic process	BP	19/161	22/18738	2.4402e-08	5.27084e-06
19	GO:0042537	benzene-containing compound metabolic process	BP	19/161	40/18738	4.45605e-08	3.20835e-06
25	GO:0009074	aromatic amino acid family catabolic process	BP	25/161	45/18738	1.04627e-07	4.51988e-06
21	GO:0009699	phenylpropanoid biosynthetic process	BP	21/161	93/18738	1.05894e-07	3.81219e-06
24	GO:0009063	cellular amino acid catabolic process	BP	24/161	124/18738	1.16673e-07	3.60021e-06
25	GO:1901606	alpha-amino acid catabolic process	BP	25/161	125/18738	1.25891e-07	3.39906e-06
25	GO:0009072	aromatic amino acid family metabolic process	BP	25/161	126/18738	1.35744e-07	3.25784e-06
19	GO:0120254	olefinic compound metabolic process	BP	19/161	29/18738	1.47818e-07	3.19287e-06
19	GO:0120255	olefinic compound biosynthetic process	BP	19/161	29/18738	1.47818e-07	3.19287e-06
[truncated: 153 more rows]

## Sheet: GO enrichment analysis FTL-FWL
Protein Number	GO ID	GO Description	GO Term(Level1)	Ratio_in_study	Ratio_in_pop	Pvalue_uncorrected	Pvalue_corrected
[truncated: 239 more rows]

[truncated: 2 more sheets: KEGG enrichment analysis FWL-FL, KEGG  analysis FTL-FWL]
